# Supplementary material for: Increased carriage of non-vaccine serotypes with low invasive disease potential four years after switching to the 10-valent pneumococcal conjugate vaccine in The Netherlands
Source: PLoS One. 2018 Mar 30;13(3):e0194823. doi: 10.1371/journal.pone.0194823 (PMC5877862; doi:10.1371/journal.pone.0194823)
Supplement: S1 File — This is the excel file with raw carriage data. (XLSX) [file pone.0194823.s001.xlsx]

## Sheet: Carriage data
Study	Participant number	Gender	Age (months)	Sample period	Siblings	Childcare	Respiratory or AOM complaints	Smoking indoors	Antibiotica last month	Pneumococcus	Serotype
2005	1	girl	23.5526	winter	yes	no	no	no	no	no
2005	2	boy	23.8158	summer	no	yes	yes	no	no	no
2005	3	boy	24.1118	winter	no	no	no	no	no	no
2005	4	boy	24.3421	winter	yes	no	no	no	no	yes	3
2005	5	boy	24.2763	winter	no	yes	no	yes	no	no
2005	6	girl	23.3882	winter	yes	yes	no	no	no	yes	15B
2005	7	girl	24.6382	summer	no	yes	no	no	no	yes	19F
2005	8	girl	23.7829	winter	no	yes	yes	no	no	yes	6B
2005	9	girl	23.7171	summer	yes	no	no	no	no	no
2005	10	girl	23.4539	winter	yes	no	no	no	no	no
2005	11	boy	24.2763	winter	yes	no	yes	no	yes	no
2005	12	girl	26.1184	winter	yes	no	no	no	no	yes	9V
2005	13	boy	24.8355	winter	yes	yes	yes	no	no	yes	23B
2005	14	girl	24.9013	winter	no	yes	yes	no	no	yes	16F
2005	15	boy	23.8158	winter	yes	yes	no	no	no	yes	18C
2005	16	boy	25.625	winter	no	yes	no	no	no	yes	14
2005	17	girl	24.3092	winter	yes	yes	yes	no	no	yes	9N
2005	18	boy	24.1447	winter	yes	yes	yes	no	yes	yes	11A
2005	19	boy	24.375	winter	no	yes	no	no	no	yes	6B
2005	20	boy	25.1974	winter	yes	yes	yes	yes	no	yes	19F
2005	21	girl	24.2105	winter	no	yes	yes	no	no	no
2005	22	girl	23.4868	winter	yes	no	yes	no	no	yes	23F
2005	23	girl	23.5855	winter	no	no	no	no	no	yes	NT
2005	24	boy	24.3421	winter	no	yes	yes	no	no	no
2005	25	girl	24.3421	winter	yes	yes	yes	no	no	yes	6A
2005	26	girl	24.6382	winter	no	yes	yes	no	no	yes	6B
2005	27	boy	26.0197	winter	no	yes	no	no	yes	no
2005	28	boy	24.4079	winter	no	yes	yes	no	no	yes	23F
2005	29	boy	24.2763	summer	no	yes	no	no	no	yes	6B
2005	30	girl	23.2895	winter	yes	no	no	no	no	yes	19F
2005	31	boy	23.6184	winter	no	yes	no	no	no	yes	NT
2005	32	boy	23.3882	winter	no	no	no	no	no	no
2005	33	girl	24.5395	winter	no	no	no	yes	no	no
2005	34	boy	24.2105	winter	no	yes	yes	no	no	yes	6B
2005	35	girl	24.6711	winter	no	yes	yes	no	no	yes	6B
2005	36	boy	24.3092	winter	no	yes	no	no	no	yes	6B
2005	37	girl	25.6579	winter	no	yes	no	no	no	yes	23B
2005	38	girl	23.5197	winter	no	yes	yes	no	no	yes	19F
2005	39	boy	23.7171	winter	no	yes	yes	no	no	yes	15B
2005	40	girl	24.6711	winter	no	no	yes	yes	no	no
2005	41	girl	23.1908	winter	no	yes	no	no	no	yes	15C
2005	42	girl	23.3224	winter	no	yes	no	no	no	yes	23F
2005	43	girl	23.9803	winter	no	yes	no	no	no	yes	6B
2005	44	boy	24.2434	winter	no	yes	no	no	no	yes	11A
2005	45	boy	24.2105	winter	no	yes	no	no	no	yes	6B
2005	46	boy	23.4211	winter	yes	no	yes	no	no	yes	19A
2005	47	girl	25.3947	winter	yes	no	no	no	no	no
2005	48	girl	24.6382	summer	no	yes	yes	no	no	yes	23F
2005	49	girl	25.625	winter	no	yes	no	no	no	yes	19A
2005	50	boy	24.0789	winter	no	yes	yes	no	no	yes	19F
2005	51	boy	24.7697	winter	no	yes	no	no	no	yes	19F
2005	52	boy	24.6711	winter	no	yes	no	no	yes	no
2005	53	girl	24.2763	winter	yes	yes	yes	no	no	yes	23B
2005	54	boy	26.25	winter	no	yes	yes	no	no	yes	9V
2005	55	boy	23.6842	winter	no	no	no	no	no	yes	6B
2005	56	boy	24.2763	winter	yes	no	no	no	no	no
2005	57	boy	25.0329	summer	yes	yes	no	no	no	yes	4
2005	58	girl	25.625	winter	yes	yes	no	no	no	yes	15B
2005	59	boy	23.7171	winter	no	no	no	yes	no	no
2005	60	girl	24.5724	winter	yes	no	no	no	no	yes	19A
2005	61	boy	24.6711	winter	no	yes	no	no	no	no
2005	62	boy	24.1118	winter	no	yes	no	no	no	yes	6A
2005	63	boy	24.5395	winter	no	yes	no	no	no	yes	19F
2005	64	boy	24.1447	winter	yes	no	yes	no	no	yes	35B
2005	65	girl	24.2105	winter	no	yes	yes	no	no	no
2005	66	boy	25	winter	no	yes	no	no	no	no
2005	67	boy	24.6053	summer	no	yes	no	no	no	yes	15B
2005	68	girl	24.0789	winter	no	no	no	yes	no	no
2005	69	girl	24.6711	winter	no	no	no	no	no	no
2005	70	boy	25.2303	winter	yes	yes	no	no	no	yes	19A
2005	71	boy	24.9013	winter	no	yes	no	no	no	yes	6B
2005	72	girl	24.1447	winter	no	yes	no	no	no	no
2005	73	boy	25.2303	winter	yes	yes	no	no	no	yes	19F
2005	74	girl	25.5263	winter	yes	no	no	no	no	yes	6A
2005	75	boy	24.7039	winter	no	yes	no	no	no	no
2005	76	girl	24.7039	winter	yes	yes	no	no	no	yes	19F
2005	77	girl	23.5855	summer	no	yes	yes	no	no	yes	6A
2005	78	girl	24.2434	winter	yes	no	no	no	no	yes	19F
2005	79	girl	24.0132	winter	no	yes	no	no	no	yes	6B
2005	80	girl	23.8487	winter	no	yes	no	no	no	yes	6B
2005	81	girl	23.7829	winter	no	no	no	no	no	yes	19F
2005	82	girl	25.2303	winter	no	no	yes	no	no	no
2005	83	girl	24.6053	winter	yes	yes	yes	no	no	yes	6B
2005	84	girl	25.9539	winter	no	yes	no	no	no	no
2005	85	girl	24.2105	winter	no	no	no	no	no	yes	6B
2005	86	boy	24.7039	winter	yes	yes	yes	no	no	yes	6A
2005	87	girl	25	winter	no	yes	yes	no	no	yes	6A
2005	88	girl	24.1776	winter	no	yes	no	yes	no	no
2005	89	girl	24.9013	winter	yes	no	yes	no	no	no
2005	90	boy	23.8816	summer	no	no	no	no	no	yes	21
2005	91	girl	24.4737	summer	yes	no	no	no	no	yes	3
2005	92	girl	23.6513	summer	no	yes	no	no	no	yes	6B
2005	93	girl	24.3421	summer	no	yes	no	yes	no	yes	6A
2005	94	boy	24.1776	summer	no	yes	yes	no	no	yes	23F
2005	95	boy	24.2434	summer	no	no	no	no	no	yes	23F
2005	96	boy	23.7829	summer	no	yes	no	no	no	no
2005	97	girl	24.8684	summer	yes	yes	no	no	no	yes	19F
2005	98	boy	24.0789	summer	yes	yes	no	no	no	yes	16F
2005	99	boy	23.75	summer	no	yes	no	no	no	yes	6B
2005	100	girl	23.7829	summer	no	yes	no	no	no	yes	14
2005	101	girl	24.8026	summer	yes	yes	no	no	no	no
2005	102	boy	23.4539	summer	no	yes	no	no	no	yes	6B
2005	103	girl	24.375	summer	yes	yes	no	no	no	yes	23F
2005	104	girl	24.1776	summer	no	no	no	no	no	yes	23F
2005	105	girl	23.75	summer	no	yes	no	yes	no	yes	6A
2005	106	boy	24.375	summer	no	no	no	yes	no	no
2005	107	girl	24.6382	summer	yes	yes	no	no	no	yes	23F
2005	108	boy	23.4868	summer	no	no	yes	no	no	yes	23F
2005	109	boy	23.5197	summer	no	yes	no	yes	no	no
2005	110	boy	23.4539	summer	no	no	no	no	no	no
2005	111	girl	24.1776	summer	no	yes	no	no	no	yes	19F
2005	112	girl	24.3421	summer	no	no	no	no	no	no
2005	113	girl	23.6513	summer	no	yes	no	no	no	yes	33F
2005	114	girl	23.7171	summer	yes	yes	no	no	no	yes	6B
2005	115	girl	23.75	summer	yes	no	no	no	no	yes	15B
2005	116	boy	23.9474	summer	no	no	no	no	no	no
2005	117	boy	23.5197	summer	yes	no	no	no	no	no
2005	118	girl	23.75	summer	yes	no	no	no	no	no
2005	119	boy	24.7039	summer	no	yes	no	no	no	yes	15B
2005	120	boy	25.1316	summer	no	yes	no	no	no	no
2005	121	girl	24.1447	summer	no	yes	no	no	no	yes	23B
2005	122	boy	23.5526	summer	no	yes	no	no	no	no
2005	123	boy	24.7039	summer	yes	yes	no	yes	no	yes	18C
2005	124	boy	23.6842	summer	yes	yes	yes	no	no	yes	6B
2005	125	boy	24.4408	summer	no	no	no	no	no	no
2005	126	girl	23.2895	summer	no	no	yes	no	no	yes	19F
2005	127	girl	24.8355	summer	no	no	no	yes	no	no
2005	128	girl	25	summer	no	yes	no	no	no	yes	19A
2005	129	girl	23.5197	summer	yes	yes	no	no	no	no
2005	130	boy	24.5066	summer	yes	yes	no	no	no	no
2005	131	girl	23.5526	summer	no	yes	no	no	no	yes	19A
2005	132	boy	25.1316	summer	no	yes	no	no	yes	yes	24F
2005	133	boy	24.5395	summer	no	yes	no	no	no	yes	6B
2005	134	girl	24.4079	summer	yes	yes	no	yes	no	no
2005	135	boy	23.2895	summer	yes	no	no	no	no	yes	19F
2005	136	girl	23.8487	summer	no	no	no	no	no	no
2005	137	girl	25.0658	summer	yes	no	no	no	no	yes	11A
2005	138	boy	23.8816	summer	yes	yes	no	no	no	yes	23A
2005	139	girl	23.5526	summer	no	yes	no	no	no	no
2005	140	girl	24.3092	summer	no	yes	no	no	no	no
2005	141	boy	24.1118	summer	yes	no	yes	no	no	yes	23F
2005	142	girl	23.8158	summer	no	yes	no	no	no	no
2005	143	boy	24.1447	summer	yes	yes	no	no	no	no
2005	144	boy	23.9145	summer	no	yes	no	no	no	yes	14
2005	145	girl	24.9671	summer	yes	yes	no	no	no	yes	23F
2005	146	girl	23.3224	summer	no	no	no	no	no	no
2005	147	girl	24.9013	summer	no	yes	no	yes	no	no
2005	148	girl	23.75	summer	no	no	no	no	no	no
2005	149	boy	23.4868	summer	no	no	no	no	no	no
2005	150	boy	24.4079	summer	yes	yes	no	no	no	no
2005	151	boy	24.2763	summer	no	yes	yes	no	no	yes	6B
2005	152	girl	24.3092	summer	no	yes	yes	no	no	yes	19A
2005	153	boy	24.4737	summer	no	yes	no	no	no	no
2005	154	boy	23.8487	summer	no	yes	no	no	yes	yes	15C
2005	155	boy	23.5526	summer	yes	no	no	no	yes	no
2005	156	boy	24.0789	summer	no	yes	no	no	no	no
2005	157	boy	23.8487	summer	no	no	no	no	no	no
2005	158	boy	23.8158	summer	no	no	no	no	no	no
2005	159	girl	23.7829	summer	no	yes	no	no	no	yes	23F
2005	160	boy	23.5526	summer	no	yes	no	no	no	no
2005	161	girl	24.1447	summer	no	no	yes	no	no	yes	16F
2005	162	boy	24.3092	summer	no	yes	no	no	no	no
2005	163	girl	23.9145	summer	no	yes	no	no	no	yes	14
2005	164	girl	24.2434	summer	no	yes	no	no	no	yes	6A
2005	165	boy	23.9803	summer	no	yes	no	no	no	no
2005	166	boy	25.2961	summer	yes	no	no	no	no	no
2005	167	girl	25.3947	summer	no	yes	no	no	no	yes	6B
2005	168	girl	24.1776	summer	no	yes	no	no	no	no
2005	169	boy	23.8816	summer	yes	yes	no	no	no	yes	23F
2005	170	boy	24.1118	summer	yes	yes	no	no	no	no
2005	171	boy	25.2632	summer	no	yes	no	no	no	yes	6A
2005	172	boy	24.2763	summer	no	yes	yes	no	no	yes	19A
2005	173	boy	23.7171	summer	yes	yes	no	yes	no	yes	23F
2005	174	girl	24.2434	summer	no	yes	yes	no	no	yes	23F
2005	175	girl	24.1776	summer	no	no	no	yes	no	no
2005	176	girl	25.4605	winter	no	yes	no	no	no	yes	11A
2005	177	girl	23.8816	summer	yes	no	no	no	no	no
2005	178	boy	24.0132	summer	yes	yes	no	no	no	yes	33F
2005	179	girl	23.8158	summer	yes	no	no	yes	no	yes	38
2005	180	girl	23.8816	summer	yes	no	no	yes	no	yes	15A
2005	181	boy	24.2434	summer	yes	yes	no	no	no	yes	19F
2005	182	boy	24.1118	summer	yes	no	no	no	no	no
2005	183	boy	23.8158	summer	no	yes	no	no	no	yes	6B
2005	184	girl	24.2105	summer	no	yes	no	no	no	yes	19F
2005	185	boy	23.7171	summer	no	no	no	no	no	yes	6A
2005	186	boy	24.3092	summer	yes	yes	no	no	no	yes	1
2005	187	boy	25.4276	summer	no	yes	yes	no	no	yes	22F
2005	188	boy	24.6382	summer	yes	yes	yes	no	no	yes	23F
2005	189	girl	23.8816	summer	yes	no	no	no	no	yes	23F
2005	190	girl	24.4408	summer	yes	yes	no	no	no	yes	3
2005	191	girl	23.7171	summer	no	yes	no	no	no	no
2005	192	girl	23.1579	summer	no	yes	no	no	no	no
2005	193	girl	24.3421	summer	yes	no	no	no	no	no
2005	194	girl	24.1776	summer	yes	no	yes	no	no	yes	19F
2005	195	girl	24.2434	summer	no	no	no	no	no	no
2005	196	girl	24.4737	summer	no	yes	yes	no	no	yes	33F
2005	197	girl	24.3421	summer	yes	yes	yes	no	no	yes	11A
2005	198	girl	23.9145	summer	yes	yes	yes	no	no	yes	6B
2005	199	girl	24.1447	summer	yes	yes	yes	no	no	yes	14
2005	200	boy	24.7039	summer	no	yes	no	no	no	yes	6A
2005	201	girl	24.1776	summer	yes	yes	no	no	no	yes	6B
2005	202	boy	24.1118	summer	no	no	yes	no	no	yes	11A
2005	203	girl	24.6382	summer	no	no	no	no	no	no
2005	204	girl	24.6382	summer	no	no	no	no	no	no
2005	205	girl	23.8487	summer	no	yes	no	no	no	no
2005	206	boy	24.8684	winter	no	yes	yes	no	no	yes	33F
2005	207	girl	23.75	summer	no	yes	no	no	no	no
2005	208	girl	25.3289	winter	no	yes	no	no	no	yes	19F
2005	209	girl	24.0461	summer	no	no	no	no	no	no
2005	210	boy	23.9474	summer	yes	yes	no	no	no	yes	6A
2005	211	boy	24.1776	summer	yes	no	yes	no	no	yes	11A
2005	212	boy	23.8158	summer	no	yes	no	no	no	no
2005	213	boy	24.6382	winter	no	yes	no	no	no	yes	23F
2005	214	girl	24.2105	summer	no	yes	no	no	no	no
2005	215	girl	23.3553	summer	no	yes	no	no	no	yes	6B
2005	216	girl	23.5197	summer	no	yes	yes	no	no	no
2005	217	girl	24.1776	summer	no	yes	no	no	no	no
2005	218	girl	24.3421	summer	no	yes	no	no	no	yes	23F
2005	219	boy	24.5724	summer	no	yes	yes	no	no	yes	6B
2005	220	boy	24.1776	summer	no	yes	no	no	no	yes	9V
2005	221	girl	24.7368	winter	no	yes	yes	no	no	no
2005	222	girl	24.1776	winter	no	no	yes	no	no	yes	23F
2005	223	boy	25.0987	summer	no	no	yes	no	no	no
2005	224	boy	24.2105	summer	no	yes	no	no	no	no
2005	225	girl	23.5197	summer	yes	yes	yes	no	no	yes	17F
2005	226	boy	24.9671	summer	no	no	no	no	no	no
2005	227	boy	24.1118	winter	no	yes	no	no	yes	yes	33F
2005	228	girl	24.3421	winter	no	yes	no	no	no	yes	19F
2005	229	boy	24.2105	winter	yes	yes	yes	no	no	yes	19A
2005	230	boy	24.4079	winter	no	yes	no	yes	no	yes	23B
2005	231	boy	24.9671	winter	no	yes	no	no	no	yes	16F
2005	232	girl	23.9474	summer	yes	yes	yes	no	no	yes	22F
2005	233	boy	24.1447	winter	no	yes	yes	no	no	yes	18C
2005	234	girl	24.0789	winter	no	yes	no	no	no	yes	6A
2005	235	boy	23.4211	summer	no	yes	yes	no	no	yes	6A
2005	236	boy	23.2566	summer	no	no	no	no	no	yes	23F
2005	237	boy	23.6184	summer	no	no	no	no	no	yes	6B
2005	238	girl	23.9803	winter	no	yes	no	no	no	yes	21
2005	239	boy	24.2434	winter	yes	yes	no	no	no	no
2005	240	girl	24.6711	winter	yes	no	no	no	no	yes	6B
2005	241	girl	24.8026	winter	yes	yes	no	no	no	yes	15A
2005	242	girl	23.7829	summer	no	no	no	yes	no	no
2005	243	boy	23.8487	summer	no	yes	no	no	no	yes	6B
2005	244	boy	24.5395	winter	no	yes	no	yes	no	yes	14
2005	245	girl	25.5592	winter	no	no	no	yes	no	no
2005	246	boy	24.2434	winter	yes	yes	yes	no	no	yes	23B
2005	247	girl	23.8816	winter	no	no	yes	no	no	no
2005	248	girl	23.4211	winter	yes	yes	no	no	no	yes	23F
2005	249	boy	23.5526	winter	no	yes	yes	no	no	yes	6A
2005	250	boy	23.8487	winter	no	yes	no	no	no	no
2005	251	boy	24.2763	winter	yes	yes	yes	no	no	yes	6A
2005	252	boy	24.6382	summer	yes	yes	no	no	no	yes	6A
2005	253	boy	23.0921	winter	no	no	no	no	no	no
2005	254	girl	24.1776	summer	yes	yes	no	no	no	yes	19F
2005	255	girl	24.6382	winter	no	yes	no	no	no	yes	6B
2005	256	boy	23.6842	winter	no	yes	yes	no	no	no
2005	257	girl	26.7434	winter	yes	no	yes	no	no	no
2005	258	girl	23.3553	winter	no	yes	no	no	no	yes	35B
2005	259	boy	24.1447	winter	yes	yes	yes	no	no	yes	11A
2005	260	boy	23.2237	summer	no	no	no	no	no	yes	9V
2005	261	boy	24.2434	winter	no	yes	no	no	no	yes	9V
2005	262	girl	23.1579	summer	no	yes	no	no	no	yes	6B
2005	263	boy	23.5197	winter	no	yes	yes	no	no	yes	14
2005	264	girl	23.2237	summer	no	yes	yes	no	no	yes	15B
2005	265	girl	23.9474	winter	yes	yes	no	no	no	yes	6B
2005	266	boy	24.8355	winter	no	no	no	no	no	no
2005	267	girl	24.1118	winter	no	yes	no	no	no	no
2005	268	boy	23.75	winter	no	no	no	no	no	yes	23F
2005	269	boy	23.4868	winter	no	no	no	no	no	no
2005	270	girl	24.7039	summer	yes	yes	no	no	no	yes	6A
2005	271	girl	24.2434	winter	yes	yes	yes	yes	no	yes	18C
2005	272	boy	24.3092	winter	no	no	no	no	no	no
2005	273	boy	24.1447	winter	no	yes	no	no	no	yes	6A
2005	274	boy	23.5197	summer	no	yes	no	no	no	no
2005	275	boy	24.3421	winter	no	yes	no	no	no	yes	11A
2005	276	girl	23.8816	winter	no	yes	no	no	no	yes	6B
2005	277	girl	27.1711	winter	no	yes	no	no	no	yes	NT
2005	278	boy	23.75	winter	no	no	no	yes	no	no
2005	279	girl	26.6118	winter	yes	no	no	no	no	yes	19F
2005	280	girl	24.6053	winter	no	yes	yes	no	no	yes	6B
2005	281	boy	25.1645	winter	no	yes	yes	no	no	yes	23B
2005	282	girl	24.4079	summer	yes	yes	yes	no	no	yes	23F
2005	283	boy	23.7171	winter	no	yes	no	no	no	yes	6B
2005	284	boy	23.75	winter	no	yes	no	no	no	yes	23B
2005	285	girl	24.3421	winter	yes	no	no	no	no	no
2005	286	girl	23.4539	winter	yes	no	no	no	no	yes	23F
2005	287	boy	23.5855	winter	no	yes	no	no	yes	yes	14
2005	288	girl	24.1447	winter	yes	yes	yes	no	no	yes	11A
2005	289	boy	23.8816	winter	yes	no	no	no	no	no
2005	290	girl	23.6842	winter	yes	yes	no	no	no	no
2005	291	boy	24.2434	winter	yes	yes	no	no	no	no
2005	292	boy	23.75	winter	yes	yes	no	no	no	yes	15B
2005	293	girl	25.8882	winter	yes	yes	no	no	yes	no
2005	294	girl	25.7566	winter	yes	yes	no	no	no	yes	6B
2005	295	girl	24.1118	winter	yes	yes	no	no	no	yes	23B
2005	296	boy	25.3618	winter	yes	no	no	no	no	yes	6B
2005	297	girl	24.0789	winter	yes	yes	yes	no	no	yes	23B
2005	298	boy	24.6053	winter	yes	yes	yes	no	no	no
2005	299	girl	25.2303	winter	yes	yes	no	no	no	yes	23F
2005	300	girl	24.3421	summer	yes	no	no	no	no	yes	23B
2005	301	boy	24.6053	summer	yes	yes	no	no	no	no
2005	302	boy	25.0329	summer	yes	yes	no	no	no	yes	23F
2005	303	girl	24.4408	summer	yes	yes	no	no	no	yes	6A
2005	304	girl	23.8816	summer	yes	yes	no	no	no	yes	23B
2005	305	girl	24.4737	summer	yes	yes	no	no	no	yes	19F
2005	306	boy	24.2105	summer	yes	yes	no	no	no	yes	6A
2005	307	boy	24.2763	summer	no	yes	yes	no	no	no
2005	308	girl	24.3421	summer	yes	yes	no	no	no	no
2005	309	girl	23.6513	summer	yes	yes	no	no	no	yes	6B
2005	310	girl	23.4868	summer	yes	no	no	no	no	yes	6A
2005	311	girl	23.8816	summer	yes	no	no	no	no	yes	10A
2005	312	girl	24.3092	winter	yes	yes	no	no	no	yes	6A
2005	313	boy	24.4737	summer	no	no	no	no	no	yes	33F
2005	314	boy	24.7697	winter	yes	yes	no	no	no	yes	6B
2005	315	boy	24.5066	winter	yes	yes	yes	no	no	yes	9V
2005	316	boy	25.9539	winter	yes	yes	yes	no	no	yes	6B
2005	317	girl	23.8816	winter	yes	yes	no	no	no	yes	6B
2005	318	boy	25.1974	winter	yes	yes	no	no	no	no
2005	319	girl	24.1447	winter	no	yes	yes	no	no	no
2005	320	girl	23.4539	winter	yes	no	no	yes	no	yes	19F
2005	321	girl	23.6513	winter	yes	yes	no	no	no	yes	6A
2009	322	girl	23.6513	winter	no	yes	no	no	no	no
2009	323	girl	23.7171	winter	no	yes	no	no	no	no
2009	324	boy	23.7171	winter	no	no	no	no	no	no
2009	325	girl	23.7171	winter	no	yes	no	no	no	no
2009	326	girl	23.9474	winter	no	no	no	no	no	no
2009	327	girl	23.9145	winter	no	yes	no	no	no	yes	6A
2009	328	girl	24.0789	winter	no	no	no	no	no	no
2009	329	girl	23.9474	winter	no	yes	no	no	no	yes	19A
2009	330	girl	23.8487	winter	no	yes	no	no	no	no
2009	331	boy	23.75	winter	no	no	no	no	yes	no
2009	332	boy	24.3092	winter	no	yes	no	no	no	no
2009	333	girl	23.8487	winter	no	yes	no	no	yes	no
2009	334	girl	24.0789	winter	no	yes	no	no	no	yes	6A
2009	335	girl	23.4868	winter	no	yes	no	no	no	no
2009	336	girl	24.1447	winter	no	yes	no	no	no	no
2009	337	boy	23.6184	winter	no	yes	no	no	no	yes	33F
2009	338	boy	24.6053	winter	no	yes	no	no	no	yes	6A
2009	339	girl	24.2434	winter	no	yes	no	no	no	no
2009	340	girl	23.7829	winter	no	no	no	no	no	no
2009	341	girl	24.1118	winter	no	yes	no	no	no	yes	22F
2009	342	girl	24.0132	winter	no	no	no	no	no	no
2009	343	boy	23.1908	winter	no	yes	no	no	no	no
2009	344	girl	23.8487	summer	no	no	no	no	no	no
2009	345	boy	24.5724	summer	no	yes	no	no	no	yes	19A
2009	346	boy	24.1118	summer	no	yes	no	no	no	yes	19A
2009	347	girl	23.4868	summer	no	yes	no	no	no	yes	6A
2009	348	boy	24.5395	summer	no	yes	no	no	no	yes	11A
2009	349	boy	24.2763	summer	no	yes	no	no	no	no
2009	350	boy	24.1447	summer	no	no	no	no	no	yes	35F
2009	351	boy	24.1447	summer	no	yes	no	no	no	yes	17F
2009	352	girl	24.0789	summer	no	yes	no	no	no	no
2009	353	boy	24.6382	summer	no	yes	no	no	no	no
2009	354	girl	24.4408	summer	no	yes	no	no	no	yes	10A
2009	355	boy	24.3092	summer	no	yes	no	yes	no	no
2009	356	girl	24.1776	summer	no	yes	no	no	no	yes	6B
2009	357	boy	23.7171	summer	no	no	no	yes	no	no
2009	358	boy	24.375	summer	no	yes	no	yes	no	no
2009	359	boy	23.9474	summer	no	no	no	no	no	yes	10A
2009	360	boy	23.8487	summer	no	no	no	no	no	no
2009	361	boy	24.2434	summer	no	yes	no	no	no	yes	11A
2009	362	girl	24.1447	summer	no	yes	no	no	no	yes	11A
2009	363	boy	23.7829	summer	no	yes	no	no	no	no
2009	364	boy	23.9474	summer	no	no	no	yes	no	yes	11A
2009	365	girl	23.8158	summer	no	yes	no	no	no	no
2009	366	boy	24.0789	summer	no	yes	no	no	no	yes	9V
2009	367	boy	23.75	summer	no	yes	no	no	no	no
2009	368	boy	24.1118	summer	no	no	no	no	no	no
2009	369	girl	24.1447	summer	no	no	no	no	no	no
2009	370	girl	23.75	summer	no	yes	no	yes	no	yes	35F
2009	371	girl	24.5066	summer	no	no	no	no	no	yes	9N
2009	372	boy	24.1776	summer	no	yes	no	no	no	yes	23B
2009	373	boy	24.2763	summer	no	yes	no	no	no	no
2009	374	girl	24.2434	summer	no	yes	no	no	no	yes	35B
2009	375	boy	23.9145	summer	no	no	no	no	no	no
2009	376	boy	23.5855	summer	no	yes	no	no	no	no
2009	377	boy	24.3421	summer	no	yes	no	no	no	no
2009	378	boy	24.0132	summer	no	yes	no	no	no	yes	6A
2009	379	girl	24.3092	summer	no	yes	no	no	no	yes	35F
2009	380	boy	23.5526	summer	no	no	no	no	no	yes	22F
2009	381	boy	24.1776	summer	no	no	no	yes	no	yes	15B
2009	382	boy	24.0132	summer	no	yes	no	no	no	yes	22F
2009	383	girl	23.3553	summer	no	no	no	no	no	no
2009	384	girl	24.4408	summer	no	no	no	no	no	yes	19A
2009	385	boy	24.2105	summer	no	yes	no	no	no	yes	18C
2009	386	girl	23.8487	summer	no	yes	no	no	no	yes	19A
2009	387	boy	24.1447	summer	no	no	no	no	no	no
2009	388	boy	23.9145	summer	no	yes	no	no	yes	no
2009	389	boy	23.6513	summer	no	yes	no	no	no	no
2009	390	girl	24.0132	summer	no	yes	no	no	no	no
2009	391	boy	23.7829	summer	no	yes	no	no	no	no
2009	392	girl	24.0461	summer	no	yes	no	no	no	no
2009	393	girl	23.8158	summer	no	no	no	yes	no	yes	NT
2009	394	girl	24.4408	summer	no	yes	no	no	no	no
2009	395	girl	24.1447	summer	no	yes	no	no	no	no
2009	396	boy	24.1118	summer	no	yes	no	no	no	no
2009	397	boy	23.6513	summer	no	no	no	no	no	no
2009	398	boy	23.9145	summer	no	no	no	no	no	no
2009	399	girl	23.75	summer	no	no	no	no	no	no
2009	400	boy	23.9803	summer	no	yes	no	no	no	no
2009	401	boy	23.8158	summer	no	yes	no	no	no	yes	NT
2009	402	boy	24.0132	summer	no	yes	no	no	no	no
2009	403	girl	23.9474	summer	no	yes	no	no	no	yes	11A
2009	404	boy	23.7829	summer	no	yes	no	no	no	yes	6B
2009	405	boy	24.4079	summer	no	yes	no	no	no	no
2009	406	boy	23.8158	summer	no	no	no	no	no	yes	15C
2009	407	girl	23.7171	summer	no	yes	no	no	no	yes	6A
2009	408	boy	24.4737	summer	no	no	no	no	no	no
2009	409	boy	24.4079	summer	no	yes	no	no	no	no
2009	410	girl	24.2434	summer	no	yes	no	no	no	no
2009	411	boy	24.5395	summer	no	yes	no	no	no	no
2009	412	girl	24.2763	summer	no	yes	no	no	no	yes	6B
2009	413	girl	24.2763	summer	no	yes	no	no	no	yes	3
2009	414	girl	23.9803	summer	no	yes	no	no	no	yes	35F
2009	415	girl	24.375	summer	no	yes	no	no	no	yes	11A
2009	416	boy	24.6382	summer	no	yes	no	yes	no	yes	19A
2009	417	girl	24.4079	summer	no	no	no	no	no	no
2009	418	boy	24.5395	summer	no	yes	no	no	no	no
2009	419	boy	23.7829	summer	no	no	no	no	no	yes	11A
2009	420	boy	24.5066	summer	no	yes	no	no	no	no
2009	421	boy	24.1776	summer	no	no	no	no	no	no
2009	422	girl	24.1447	summer	no	yes	no	no	no	no
2009	423	boy	23.9803	summer	no	no	no	no	no	no
2009	424	girl	23.8487	summer	no	yes	no	no	no	yes	19A
2009	425	boy	24.0461	summer	no	yes	no	no	no	no
2009	426	boy	23.8487	winter	no	yes	yes	no	no	yes	19A
2009	427	boy	23.7171	winter	no	yes	yes	yes	no	no
2009	428	girl	23.9474	winter	no	yes	yes	no	no	yes	6A
2009	429	boy	23.4868	winter	no	no	yes	yes	no	yes	23B
2009	430	boy	24.375	winter	no	yes	yes	no	no	yes	35F
2009	431	girl	23.8816	winter	no	yes	yes	no	no	yes	6B
2009	432	boy	24.4079	winter	no	yes	yes	no	no	yes	22F
2009	433	girl	24.3092	winter	no	yes	yes	no	no	yes	11A
2009	434	boy	23.75	winter	no	yes	yes	no	no	no
2009	435	girl	23.8158	summer	no	yes	yes	no	no	yes	15B
2009	436	girl	24.1447	summer	no	yes	yes	no	no	yes	6A
2009	437	boy	23.5197	summer	no	yes	yes	no	no	yes	6A
2009	438	boy	23.7171	summer	no	yes	yes	no	no	yes	6A
2009	439	girl	24.2105	summer	no	no	yes	no	no	yes	11A
2009	440	boy	23.8158	summer	no	yes	yes	no	no	yes	15C
2009	441	boy	24.375	summer	no	yes	yes	no	no	yes	15B
2009	442	girl	24.6382	summer	no	yes	yes	no	no	yes	NT
2009	443	boy	24.3092	summer	no	yes	yes	no	no	no
2009	444	girl	24.3421	summer	no	yes	yes	no	no	no
2009	445	girl	23.9474	summer	no	yes	yes	no	no	yes	16F
2009	446	girl	24.4408	summer	no	yes	yes	no	no	no
2009	447	girl	23.8816	summer	no	yes	yes	no	no	no
2009	448	girl	23.7829	summer	no	yes	yes	no	no	yes	6A
2009	449	girl	23.8487	summer	no	yes	yes	no	no	yes	19A
2009	450	boy	23.8816	summer	no	yes	yes	no	no	no
2009	451	boy	24.1447	summer	no	yes	yes	no	no	yes	15B
2009	452	boy	24.8355	summer	yes	yes	no	no	no	no
2009	453	girl	24.1118	summer	yes	yes	no	no	no	no
2009	454	boy	24.4079	summer	yes	yes	no	no	no	yes	19A
2009	455	girl	23.7171	summer	yes	yes	no	no	yes	yes	21
2009	456	boy	24.1118	summer	yes	yes	no	no	no	yes	11A
2009	457	girl	24.1118	summer	yes	yes	no	no	no	no
2009	458	girl	23.5526	summer	yes	no	no	no	no	no
2009	459	girl	23.3882	winter	yes	no	no	no	no	yes	35F
2009	460	boy	23.2895	winter	yes	yes	yes	no	no	yes	11A
2009	461	girl	24.1447	winter	yes	yes	yes	no	no	yes	19A
2009	462	girl	24.2105	winter	yes	yes	no	no	no	no
2009	463	girl	24.1118	summer	yes	yes	no	no	no	yes	15B
2009	464	boy	24.6711	summer	yes	yes	no	no	no	yes	3
2009	465	boy	24.1776	winter	yes	no	yes	no	yes	no
2009	466	girl	23.7171	summer	yes	no	no	no	no	no
2009	467	boy	24.1447	summer	yes	yes	yes	no	no	yes	10A
2009	468	girl	23.8487	summer	yes	yes	no	no	no	yes	19A
2009	469	boy	23.6842	winter	yes	yes	no	no	no	no
2009	470	boy	24.375	summer	yes	yes	no	no	no	yes	23B
2009	471	boy	24.5395	summer	yes	yes	no	no	no	yes	6A
2009	472	boy	24.4737	summer	yes	no	no	no	no	no
2009	473	girl	24.0789	summer	yes	yes	no	no	yes	no
2009	474	girl	23.9803	winter	yes	yes	no	no	no	yes	11A
2009	475	boy	23.9145	summer	yes	yes	no	no	no	yes	11A
2009	476	boy	23.9145	summer	yes	no	no	no	no	no
2009	477	boy	23.75	winter	yes	yes	no	no	no	no
2009	478	girl	24.8355	summer	yes	yes	no	no	no	no
2009	479	boy	24.0132	summer	yes	no	no	no	no	no
2009	480	boy	23.6513	summer	yes	yes	yes	yes	no	yes	23B
2009	481	boy	24.5395	winter	yes	yes	no	no	yes	yes	19A
2009	482	boy	23.5197	winter	yes	yes	no	no	no	yes	15C
2009	483	boy	23.5197	winter	yes	yes	no	no	no	yes	15B
2009	484	girl	24.1118	summer	yes	yes	no	no	no	yes	6B
2009	485	girl	23.7171	winter	yes	no	no	no	no	no
2009	486	boy	24.0789	summer	yes	yes	no	no	no	no
2009	487	boy	23.6184	summer	yes	yes	no	no	no	no
2009	488	boy	24.2763	summer	yes	no	yes	no	no	yes	35F
2009	489	boy	24.0132	summer	yes	yes	yes	no	no	yes	19A
2009	490	boy	23.6513	summer	yes	yes	no	no	no	no
2009	491	boy	23.7829	summer	yes	no	yes	no	no	yes	17F
2009	492	boy	24.1447	summer	yes	yes	yes	yes	no	no
2009	493	boy	24.0461	summer	yes	yes	yes	no	no	yes	3
2009	494	girl	24.0789	summer	yes	yes	no	no	no	no
2009	495	boy	23.7171	summer	yes	yes	no	no	no	no
2009	496	boy	24.3092	winter	yes	yes	yes	no	no	no
2009	497	boy	23.7829	summer	yes	yes	no	no	no	yes	17F
2009	498	boy	23.6184	winter	yes	yes	yes	no	no	no
2009	499	boy	24.4079	summer	yes	yes	yes	no	no	yes	23B
2009	500	boy	23.4868	winter	yes	yes	no	no	no	no
2009	501	girl	24.0132	summer	yes	no	yes	no	no	yes	6A
2009	502	boy	23.9145	summer	yes	yes	no	no	no	yes	19A
2009	503	girl	24.4079	summer	yes	yes	no	no	no	yes	NT
2009	504	boy	23.9145	winter	yes	no	no	no	no	yes	3
2009	505	boy	24.1118	winter	yes	yes	no	no	no	no
2009	506	girl	23.75	winter	yes	no	no	no	no	yes	11A
2009	507	boy	23.9145	summer	yes	no	yes	no	no	yes	19F
2009	508	girl	23.8158	summer	yes	no	no	no	no	no
2009	509	girl	23.9474	summer	yes	no	no	no	no	yes	16F
2009	510	girl	24.1776	summer	yes	yes	yes	no	no	no
2009	511	boy	23.6184	winter	yes	yes	no	no	no	no
2009	512	girl	23.9474	summer	yes	yes	no	no	no	yes	6A
2009	513	boy	24.2105	winter	yes	no	no	no	no	no
2009	514	boy	23.7171	winter	yes	yes	no	no	yes	no
2009	515	boy	24.1118	summer	yes	no	no	no	no	yes	6B
2009	516	boy	23.9145	summer	yes	yes	yes	no	no	yes	23A
2009	517	boy	23.6513	summer	yes	yes	no	no	no	yes	23B
2009	518	girl	23.9803	summer	yes	yes	no	no	no	no
2009	519	girl	24.375	summer	yes	no	yes	no	no	no
2009	520	boy	24.1447	summer	yes	no	yes	no	no	no
2009	521	girl	23.8158	winter	yes	yes	yes	no	yes	yes	19A
2009	522	boy	24.375	summer	yes	yes	no	no	no	no
2009	523	girl	23.7829	summer	yes	yes	no	no	no	yes	19A
2009	524	boy	23.7829	summer	yes	no	no	no	no	no
2009	525	boy	23.7829	summer	yes	yes	no	no	no	yes	23B
2009	526	girl	23.9474	summer	yes	yes	no	no	yes	no
2009	527	boy	24.0132	summer	yes	yes	no	no	no	no
2009	528	boy	23.9474	winter	yes	yes	yes	no	no	yes	19A
2009	529	boy	23.9474	summer	yes	yes	no	no	no	no
2009	530	girl	23.4868	summer	yes	yes	no	no	no	yes	19F
2009	531	girl	23.9145	winter	yes	yes	yes	no	yes	no
2009	532	boy	24.1447	summer	yes	yes	no	no	no	no
2009	533	girl	23.8158	summer	yes	yes	no	no	no	no
2009	534	boy	24.1776	summer	yes	yes	no	no	no	no
2009	535	girl	24.0132	summer	yes	no	no	no	no	no
2009	536	boy	24.4079	summer	yes	yes	no	no	no	yes	11A
2009	537	boy	24.0132	summer	yes	no	no	no	no	yes	10A
2009	538	boy	23.7829	summer	yes	no	no	no	no	no
2009	539	girl	23.9145	winter	yes	yes	no	no	no	no
2009	540	boy	24.2105	summer	yes	no	no	no	no	no
2009	541	girl	24.5066	winter	yes	yes	yes	no	no	no
2009	542	boy	24.4079	winter	yes	no	yes	no	no	yes	15C
2009	543	girl	23.9145	summer	yes	no	no	no	no	no
2009	544	girl	24.375	summer	yes	yes	no	no	no	no
2009	545	boy	23.8158	summer	yes	yes	no	no	no	yes	33F
2009	546	girl	24.3092	summer	yes	no	no	no	no	yes	11A
2009	547	boy	23.5855	winter	yes	yes	no	no	no	yes	15C
2009	548	girl	24.2434	summer	yes	no	no	no	no	yes	11A
2009	549	boy	23.9145	summer	yes	no	no	no	no	yes	10A
2009	550	girl	24.0132	winter	yes	no	yes	no	no	yes	11A
2009	551	boy	24.4408	summer	yes	yes	no	no	no	no
2009	552	girl	24.0789	summer	yes	yes	yes	no	no	yes	6A
2009	553	boy	24.0132	summer	yes	yes	no	no	no	yes	35F
2009	554	girl	24.5395	summer	yes	yes	no	no	no	yes	19A
2009	555	boy	23.9145	summer	yes	yes	no	no	no	no
2009	556	girl	24.3092	winter	yes	yes	yes	no	yes	no
2009	557	boy	23.9474	winter	yes	no	no	no	yes	no
2009	558	boy	24.0789	summer	yes	yes	no	no	no	yes	38
2009	559	girl	23.9474	summer	yes	yes	no	no	no	yes	9N
2009	560	boy	23.5526	summer	yes	yes	no	yes	no	no
2009	561	girl	24.2105	winter	yes	yes	no	no	no	yes	11A
2009	562	boy	23.7171	summer	yes	yes	no	no	no	yes	10A
2009	563	girl	23.6842	summer	no	yes	no	no	yes	no
2009	564	boy	23.8816	summer	no	no	yes	no	no	no
2009	565	boy	23.7829	summer	no	yes	no	no	no	no
2009	566	boy	24.2763	summer	no	yes	no	no	no	no
2009	567	girl	23.8158	summer	no	yes	no	no	yes	yes	6A
2009	568	boy	23.9145	summer	no	yes	no	no	no	yes	16F
2009	569	girl	24.0132	summer	no	no	no	yes	no	yes	18C
2009	570	boy	24.2105	summer	no	yes	yes	no	no	yes	11A
2009	571	girl	24.0132	summer	no	yes	no	no	no	yes	NT
2009	572	girl	24.3092	summer	no	yes	no	no	no	no
2009	573	boy	23.5855	winter	no	yes	no	no	no	yes	6A
2009	574	girl	24.3421	summer	no	yes	yes	no	no	yes	33F
2009	575	boy	24.1118	winter	no	yes	no	no	no	no
2009	576	boy	24.3092	summer	no	yes	no	no	no	yes	16F
2009	577	girl	23.8816	summer	no	no	no	no	yes	yes	23B
2009	578	girl	24.375	summer	no	yes	no	no	no	yes	15C
2009	579	girl	23.9803	winter	yes	no	no	no	no	yes	24F
2009	580	boy	23.9803	winter	yes	no	no	no	no	no
2009	581	girl	23.6513	winter	no	yes	yes	no	no	yes	6A
2009	582	girl	24.5395	winter	no	yes	no	no	no	yes	6A
2009	583	boy	23.9145	summer	no	yes	yes	no	no	no
2009	584	boy	24.2763	summer	no	yes	no	no	no	no
2009	585	boy	23.75	summer	no	no	no	no	no	no
2009	586	boy	24.5724	summer	no	yes	no	no	no	yes	19A
2009	587	boy	24.3092	summer	no	yes	yes	no	no	no
2009	588	girl	24.2434	summer	yes	no	no	no	no	no
2009	589	girl	23.7829	winter	yes	no	no	no	no	yes	23B
2009	590	boy	23.7829	winter	yes	no	no	no	no	no
2009	591	girl	23.7829	summer	yes	yes	no	no	no	yes	35B
2009	592	girl	23.9474	summer	no	no	no	no	no	no
2009	593	boy	23.6842	summer	no	no	no	no	no	no
2009	594	girl	23.9145	summer	no	yes	no	no	no	yes	10A
2009	595	boy	23.8816	winter	no	yes	yes	no	no	no
2009	596	boy	24.1776	summer	no	yes	yes	no	no	yes	11A
2009	597	girl	23.9474	summer	no	yes	no	no	no	yes	11A
2009	598	girl	24.4408	summer	no	no	yes	no	no	no
2009	599	girl	23.9474	summer	no	yes	no	no	no	no
2009	600	boy	24.4408	summer	no	yes	no	no	no	yes	23B
2009	601	boy	24.2434	summer	no	yes	no	no	no	yes	33F
2009	602	boy	24.2434	winter	yes	no	yes	no	no	yes	22F
2009	603	boy	24.2105	summer	no	yes	no	no	no	no
2009	604	girl	23.9474	winter	no	no	no	no	no	no
2009	605	girl	24.1776	summer	yes	yes	no	no	no	no
2009	606	boy	23.8158	winter	yes	no	yes	no	yes	no
2009	607	boy	23.8158	summer	yes	yes	no	no	yes	no
2009	608	boy	24.4079	winter	no	no	yes	no	no	no
2009	609	boy	24.2763	summer	no	no	no	no	no	no
2009	610	boy	24.2105	summer	yes	no	no	no	no	yes	8
2009	611	girl	24.3421	summer	yes	no	no	no	yes	no
2009	612	girl	23.9145	summer	no	yes	no	no	no	yes	35F
2009	613	girl	24.7039	summer	no	yes	no	no	no	yes	16F
2009	614	boy	23.8816	summer	no	yes	no	no	no	yes	33F
2009	615	boy	24.1776	summer	no	yes	no	no	no	yes	23A
2009	616	boy	24.4079	summer	no	yes	no	no	yes	no
2009	617	girl	23.8158	summer	yes	no	no	no	no	yes	21
2009	618	boy	23.7171	summer	no	no	no	no	no	yes	16F
2009	619	girl	24.3421	summer	no	no	no	no	no	no
2009	620	boy	24.3421	summer	no	yes	no	yes	yes	no
2009	621	boy	23.9474	summer	yes	yes	no	no	no	yes	6B
2009	622	boy	24.5395	summer	yes	yes	no	no	no	yes	10A
2009	623	girl	23.9803	winter	no	no	no	no	no	yes	6A
2009	624	girl	24.1118	summer	no	yes	no	no	no	yes	36
2009	625	boy	23.9803	winter	yes	no	no	no	no	yes	3
2009	626	boy	23.9803	winter	yes	yes	no	no	no	no
2009	627	boy	23.9145	summer	no	no	no	no	no	no
2009	628	boy	23.5526	summer	yes	yes	no	no	no	no
2009	629	boy	23.5526	summer	yes	yes	no	no	no	no
2009	630	girl	24.8684	summer	yes	yes	no	no	no	no
2009	631	girl	24.1776	summer	no	yes	no	no	no	yes	19A
2009	632	boy	23.9803	winter	yes	yes	no	no	no	no
2009	633	girl	23.9803	winter	yes	yes	no	no	yes	no
2009	634	girl	24.1118	summer	no	yes	no	no	no	no
2009	635	girl	23.9803	winter	no	yes	no	no	no	yes	6A
2009	636	boy	23.7829	summer	no	no	yes	no	no	no
2009	637	boy	24.1776	summer	no	no	no	no	no	no
2009	638	boy	23.7171	summer	no	yes	no	no	no	yes	15C
2009	639	boy	24.1118	summer	no	yes	no	no	no	no
2009	640	boy	25	summer	no	yes	yes	no	no	no
2009	641	boy	23.8816	winter	no	no	no	no	no	yes	19F
2009	642	girl	24.4079	summer	no	yes	no	no	no	no
2009	643	girl	23.8487	summer	yes	no	no	no	no	yes	1
2009	644	girl	24.1776	summer	no	yes	no	no	no	yes	23B
2009	645	girl	24.1776	winter	no	no	no	no	no	no
2009	646	boy	23.6842	winter	no	yes	yes	yes	no	no
2009	647	girl	24.2763	summer	yes	no	no	no	no	yes	19F
2009	648	boy	24.1776	summer	no	yes	no	no	no	yes	15C
2009	649	boy	24.6382	winter	no	yes	yes	no	yes	no
2009	650	boy	23.3882	summer	no	no	no	no	no	no
2009	651	girl	23.8816	summer	no	yes	no	no	no	no
2010-2011	652	girl	23.0921	summer	no	yes	no	no	no	yes	21
2010-2011	653	girl	23.0921	summer	no	yes	no	no	no	yes	21
2010-2011	654	boy	22.8947	summer	no	yes	no	no	no	no
2010-2011	655	boy	22.8289	summer	no	yes	no	no	no	yes	19A
2010-2011	656	boy	23.125	summer	no	no	yes	no	no	yes	8
2010-2011	657	boy	23.4539	summer	no	yes	no	no	no	no
2010-2011	658	boy	24.1118	winter	no	yes	no	no	no	yes	38
2010-2011	659	boy	24.0789	winter	no	yes	no	no	no	yes	15C
2010-2011	660	girl	22.7961	summer	no	yes	no	no	no	no
2010-2011	661	boy	23.4868	summer	no	no	no	no	no	no
2010-2011	662	girl	23.6842	summer	no	yes	no	no	no	yes	24F
2010-2011	663	boy	23.6842	summer	no	yes	no	no	no	yes	11A
2010-2011	664	boy	23.3224	summer	no	yes	yes	no	no	no
2010-2011	665	boy	25.1974	winter	no	yes	yes	no	no	no
2010-2011	666	girl	23.9803	winter	no	yes	yes	no	no	no
2010-2011	667	girl	23.4539	winter	no	yes	no	no	no	yes	11A
2010-2011	668	girl	23.8487	winter	no	yes	no	no	no	yes	3
2010-2011	669	boy	23.8158	winter	no	no	yes	no	no	yes	19F
2010-2011	670	boy	24.0789	winter	no	yes	no	no	no	yes	19A
2010-2011	671	boy	23.1908	winter	no	yes	no	no	no	yes	23A
2010-2011	672	boy	23.6184	summer	no	yes	no	no	no	yes	19A
2010-2011	673	girl	24.3092	winter	no	yes	yes	no	no	yes	10A
2010-2011	674	girl	24.1118	winter	no	yes	no	no	no	no
2010-2011	675	girl	24.0132	winter	no	yes	yes	no	no	yes	35F
2010-2011	676	boy	23.2566	summer	no	no	yes	no	no	no
2010-2011	677	girl	24.5724	winter	no	yes	no	no	no	no
2010-2011	678	boy	24.0461	winter	no	no	no	no	no	no
2010-2011	679	girl	23.1908	winter	no	yes	yes	no	no	yes	15C
2010-2011	680	girl	23.6184	winter	no	yes	no	no	no	yes	11A
2010-2011	681	boy	23.6513	winter	no	no	no	no	no	no
2010-2011	682	girl	23.3224	winter	no	no	no	yes	no	no
2010-2011	683	girl	23.7829	winter	no	yes	yes	no	no	yes	21
2010-2011	684	girl	22.6316	winter	no	yes	no	no	no	no
2010-2011	685	girl	22.9934	winter	no	no	no	no	no	no
2010-2011	686	girl	23.5197	winter	no	yes	no	no	no	no
2010-2011	687	boy	23.8487	winter	no	yes	no	no	no	yes	15B
2010-2011	688	boy	23.6513	winter	no	yes	no	no	no	yes	16F
2010-2011	689	boy	23.1579	winter	no	yes	no	no	no	yes	23A
2010-2011	690	boy	23.9474	winter	no	yes	no	no	no	no
2010-2011	691	girl	22.8947	winter	no	yes	no	no	no	no
2010-2011	692	girl	23.8816	winter	no	no	no	yes	no	yes	3
2010-2011	693	boy	23.2237	winter	no	no	no	no	no	no
2010-2011	694	boy	23.9474	winter	no	yes	yes	no	no	yes	19A
2010-2011	695	boy	23.7171	winter	no	yes	no	no	no	yes	23B
2010-2011	696	girl	23.6842	winter	no	yes	no	no	no	yes	19A
2010-2011	697	boy	23.8816	winter	no	yes	yes	no	no	yes	11A
2010-2011	698	boy	23.4539	winter	no	yes	no	no	no	yes	15C
2010-2011	699	boy	23.9474	winter	no	yes	no	no	no	yes	19A
2010-2011	700	boy	23.6842	winter	no	yes	no	no	no	yes	15B
2010-2011	701	girl	24.4408	winter	no	yes	no	no	no	yes	19A
2010-2011	702	girl	23.75	winter	no	no	no	no	no	no
2010-2011	703	boy	24.7039	winter	no	yes	yes	no	no	yes	35F
2010-2011	704	girl	24.2434	winter	no	yes	no	no	no	yes	19A
2010-2011	705	girl	23.9803	winter	no	yes	yes	no	no	yes	12F
2010-2011	706	girl	24.2434	winter	no	yes	no	no	no	no
2010-2011	707	girl	24.375	winter	no	yes	yes	no	no	no
2010-2011	708	boy	24.3421	winter	no	yes	yes	no	no	yes	19A
2010-2011	709	boy	24.7039	winter	no	yes	no	no	no	yes	19A
2010-2011	710	boy	24.3092	winter	no	yes	no	no	no	yes	23B
2010-2011	711	girl	23.9145	winter	no	yes	no	no	no	no
2010-2011	712	boy	24.6053	winter	no	yes	yes	no	no	yes	11A
2010-2011	713	girl	24.3092	winter	no	no	yes	no	no	yes	11A
2010-2011	714	girl	23.8158	winter	no	no	no	no	no	yes	33A
2010-2011	715	boy	24.6382	winter	no	yes	yes	no	no	yes	35F
2010-2011	716	boy	24.7039	winter	no	yes	yes	no	no	yes	19A
2010-2011	717	girl	23.7171	winter	no	yes	no	no	no	yes	19A
2010-2011	718	girl	24.2763	winter	no	no	no	no	no	no
2010-2011	719	boy	24.7368	winter	no	yes	yes	no	no	no
2010-2011	720	girl	24.4408	winter	no	no	no	yes	no	no
2010-2011	721	boy	24.9342	winter	no	yes	yes	no	no	no
2010-2011	722	boy	24.5066	winter	no	yes	yes	no	no	yes	23A
2010-2011	723	girl	24.4408	winter	no	yes	no	no	no	yes	19A
2010-2011	724	boy	23.6184	winter	no	yes	yes	no	no	no
2010-2011	725	girl	23.8816	winter	no	yes	no	no	no	yes	19A
2010-2011	726	girl	23.9474	winter	no	yes	no	no	no	no
2010-2011	727	boy	23.5855	winter	no	no	no	no	no	no
2010-2011	728	boy	24.8684	winter	no	yes	no	no	no	yes	19A
2010-2011	729	girl	23.4211	winter	no	yes	no	no	no	no
2010-2011	730	boy	23.8487	winter	no	yes	yes	no	no	yes	11A
2010-2011	731	boy	24.9342	winter	no	yes	no	no	no	yes	35B
2010-2011	732	girl	24.8026	winter	no	yes	no	no	no	no
2010-2011	733	boy	23.3553	winter	no	no	yes	no	no	yes	19A
2010-2011	734	boy	24.1447	winter	no	yes	no	no	yes	no
2010-2011	735	boy	23.8158	winter	no	yes	no	no	no	yes	23A
2010-2011	736	girl	23.0592	winter	no	yes	no	no	no	no
2010-2011	737	boy	23.9145	winter	no	yes	no	no	no	no
2010-2011	738	boy	24.7697	winter	no	yes	yes	no	no	yes	19A
2010-2011	739	boy	23.5526	winter	no	yes	no	yes	no	no
2010-2011	740	girl	23.9474	winter	no	no	no	no	no	no
2010-2011	741	girl	24.0789	winter	no	yes	no	no	no	yes	15B
2010-2011	742	boy	23.6513	winter	no	yes	no	no	no	yes	19A
2010-2011	743	boy	24.2434	winter	no	yes	no	no	yes	no
2010-2011	744	boy	24.2105	winter	no	yes	yes	no	no	yes	6C
2010-2011	745	boy	24.0461	winter	no	yes	yes	no	no	yes	15B
2010-2011	746	girl	23.1908	winter	no	yes	no	no	no	no
2010-2011	747	girl	24.6053	winter	no	yes	no	no	no	yes	33F
2010-2011	748	girl	23.9145	winter	no	no	no	no	no	yes	33F
2010-2011	749	girl	23.8158	winter	no	no	no	no	no	no
2010-2011	750	girl	24.5066	winter	no	yes	no	no	no	no
2010-2011	751	girl	24.1118	winter	no	yes	no	no	no	yes	15C
2010-2011	752	boy	24.1447	winter	no	yes	no	no	no	no
2010-2011	753	boy	23.8158	winter	no	no	no	no	no	no
2010-2011	754	girl	23.2566	winter	no	yes	no	no	no	yes	19A
2010-2011	755	girl	23.3553	winter	no	yes	no	no	no	yes	35F
2010-2011	756	girl	23.7829	winter	no	yes	yes	no	no	yes	21
2010-2011	757	boy	24.1447	winter	no	yes	yes	no	no	no
2010-2011	758	boy	24.0461	winter	no	yes	yes	no	yes	no
2010-2011	759	boy	23.9803	winter	no	yes	no	no	no	yes	19A
2010-2011	760	girl	24.6382	winter	no	no	no	no	no	yes	19A
2010-2011	761	boy	23.8487	winter	no	no	no	no	no	no
2010-2011	762	girl	23.9145	winter	no	yes	no	no	no	no
2010-2011	763	boy	23.8816	winter	no	no	no	no	no	no
2010-2011	764	boy	23.6184	winter	no	yes	yes	no	no	yes	19A
2010-2011	765	girl	23.6184	winter	no	yes	yes	no	no	no
2010-2011	766	boy	24.2105	winter	no	yes	no	no	no	yes	19A
2010-2011	767	boy	24.0461	winter	no	yes	no	no	no	no
2010-2011	768	boy	23.2237	winter	no	no	yes	no	no	no
2010-2011	769	boy	24.8026	winter	no	yes	yes	no	no	yes	11A
2010-2011	770	girl	24.5724	winter	no	yes	yes	no	no	yes	19A
2010-2011	771	boy	24.8026	winter	no	yes	yes	no	no	yes	6A
2010-2011	772	boy	23.9474	winter	no	yes	no	no	no	yes	15B
2010-2011	773	girl	23.8816	winter	no	no	no	yes	no	yes	10A
2010-2011	774	girl	23.125	winter	no	yes	yes	no	no	yes	23B
2010-2011	775	boy	23.6842	winter	no	yes	yes	no	no	yes	23A
2010-2011	776	girl	23.4868	summer	yes	no	no	no	no	yes	23F
2010-2011	777	girl	22.6974	summer	yes	yes	no	no	no	yes	19A
2010-2011	778	girl	22.7632	summer	yes	no	no	yes	no	no
2010-2011	779	boy	25.1645	winter	yes	yes	no	no	no	yes	21
2010-2011	780	girl	23.6184	summer	yes	yes	no	no	no	yes	35B
2010-2011	781	boy	22.8289	summer	no	yes	no	no	no	yes	24F
2010-2011	782	boy	23.5855	winter	yes	no	no	no	no	yes	21
2010-2011	783	boy	22.6316	summer	yes	yes	no	no	no	yes	19A
2010-2011	784	girl	23.0921	summer	no	no	no	no	no	no
2010-2011	785	boy	23.8816	summer	yes	yes	no	no	no	yes	17F
2010-2011	786	boy	23.3882	summer	yes	yes	no	no	no	no
2010-2011	787	boy	23.4868	summer	yes	yes	yes	no	no	no
2010-2011	788	girl	23.1579	winter	yes	no	yes	no	no	yes	10A
2010-2011	789	boy	22.6974	summer	no	no	yes	no	no	yes	19A
2010-2011	790	boy	23.7171	winter	yes	yes	no	no	no	yes	19A
2010-2011	791	boy	23.75	summer	yes	yes	yes	no	no	yes	17F
2010-2011	792	girl	22.9605	summer	no	yes	yes	no	no	yes	23A
2010-2011	793	girl	23.6513	summer	yes	yes	no	no	no	yes	NT
2010-2011	794	boy	24.2434	winter	yes	yes	no	no	no	yes	38
2010-2011	795	girl	23.5526	winter	yes	yes	no	no	no	no
2010-2011	796	girl	23.6184	winter	yes	yes	yes	no	no	yes	22F
2010-2011	797	girl	24.375	winter	yes	yes	yes	no	no	yes	23B
2010-2011	798	girl	23.3553	summer	yes	no	no	no	no	yes	6C
2010-2011	799	boy	23.0921	summer	no	yes	no	no	no	yes	19A
2010-2011	800	girl	24.3421	winter	yes	yes	no	no	no	yes	19A
2010-2011	801	girl	23.8816	winter	no	no	no	no	no	no
2010-2011	802	boy	24.1776	winter	no	yes	yes	yes	no	yes	23A
2010-2011	803	girl	23.3224	winter	no	no	no	no	no	yes	23B
2010-2011	804	boy	23.7171	winter	yes	yes	yes	no	no	yes	6C
2010-2011	805	girl	23.5855	winter	yes	no	no	no	no	no
2010-2011	806	girl	23.0921	summer	yes	yes	no	no	no	yes	21
2010-2011	807	boy	23.8158	winter	yes	yes	no	no	no	no
2010-2011	808	boy	24.4737	winter	yes	yes	no	no	no	yes	15B
2010-2011	809	boy	23.8158	winter	yes	yes	yes	no	no	yes	6C
2010-2011	810	girl	23.6184	winter	no	yes	no	no	no	yes	19A
2010-2011	811	girl	23.4211	summer	yes	yes	yes	no	no	yes	23B
2010-2011	812	boy	23.6184	winter	yes	yes	yes	no	no	yes	6A
2010-2011	813	girl	24.5066	winter	yes	yes	no	no	no	yes	19A
2010-2011	814	girl	23.5855	winter	no	yes	no	no	no	no
2010-2011	815	girl	24.3421	winter	no	yes	no	no	no	yes	21
2010-2011	816	girl	23.4539	winter	no	yes	no	no	no	yes	23B
2010-2011	817	girl	24.1118	winter	no	yes	no	no	no	yes	10A
2010-2011	818	girl	24.4079	winter	yes	yes	no	no	no	yes	14
2010-2011	819	boy	24.3092	winter	yes	yes	no	no	no	yes	21
2010-2011	820	boy	24.1447	winter	yes	yes	yes	no	no	yes	6C
2010-2011	821	girl	23.6842	winter	yes	no	no	no	no	yes	31
2010-2011	822	boy	23.125	winter	yes	yes	no	no	no	no
2010-2011	823	girl	22.7303	winter	no	no	yes	no	no	no
2010-2011	824	girl	23.6842	winter	yes	yes	yes	no	yes	yes	6C
2010-2011	825	boy	24.2763	winter	yes	yes	yes	no	no	yes	11A
2010-2011	826	boy	22.9605	winter	yes	yes	no	no	no	yes	19A
2010-2011	827	boy	24.6382	winter	yes	yes	no	no	no	no
2010-2011	828	girl	23.6842	winter	yes	yes	yes	no	no	yes	16F
2010-2011	829	boy	23.1908	winter	yes	yes	no	no	no	yes	23B
2010-2011	830	boy	23.2566	winter	yes	no	no	no	no	yes	11A
2010-2011	831	boy	24.3421	winter	yes	yes	no	no	no	yes	23B
2010-2011	832	girl	22.8289	winter	yes	no	yes	no	no	yes	8
2010-2011	833	boy	23.2237	winter	yes	yes	no	no	no	yes	19A
2010-2011	834	girl	23.2237	winter	yes	yes	no	no	no	yes	10A
2010-2011	835	girl	23.5197	winter	yes	yes	yes	no	no	no
2010-2011	836	girl	23.9803	winter	yes	yes	no	no	no	yes	21
2010-2011	837	girl	24.0789	winter	yes	yes	yes	no	no	yes	11A
2010-2011	838	boy	23.4539	winter	yes	yes	no	no	no	yes	11A
2010-2011	839	girl	23.3224	winter	yes	yes	no	no	no	no
2010-2011	840	boy	23.9145	winter	no	yes	no	no	no	yes	35B
2010-2011	841	girl	24.4079	winter	yes	yes	no	no	no	no
2010-2011	842	boy	23.75	winter	no	yes	no	no	no	yes	19A
2010-2011	843	boy	24.1447	winter	yes	yes	no	no	no	no
2010-2011	844	girl	23.9803	winter	yes	yes	no	no	no	yes	19A
2010-2011	845	boy	24.8026	winter	yes	yes	no	no	no	yes	15A
2010-2011	846	girl	24.1776	winter	yes	yes	yes	no	no	no
2010-2011	847	girl	23.2237	winter	no	yes	no	no	no	yes	15C
2010-2011	848	boy	23.4868	winter	yes	yes	no	no	no	yes	17F
2010-2011	849	boy	24.0789	winter	no	yes	no	no	no	yes	10A
2010-2011	850	girl	23.5526	winter	no	yes	no	no	no	yes	6A
2010-2011	851	girl	23.8816	winter	yes	yes	yes	no	yes	yes	10A
2010-2011	852	boy	24.375	winter	yes	yes	no	no	no	no
2010-2011	853	girl	23.8158	winter	yes	yes	yes	no	no	yes	6A
2010-2011	854	boy	24.0461	winter	yes	yes	yes	no	no	yes	15C
2010-2011	855	girl	23.8816	winter	yes	yes	yes	no	no	no
2010-2011	856	girl	24.6053	winter	yes	no	no	no	no	no
2010-2011	857	boy	23.4868	winter	yes	yes	no	no	no	yes	10A
2010-2011	858	boy	24.3092	winter	yes	no	no	no	no	yes	3
2010-2011	859	boy	24.5066	winter	yes	yes	no	no	no	yes	10A
2010-2011	860	girl	23.6513	winter	no	yes	yes	no	no	yes	19F
2010-2011	861	girl	23.6842	winter	no	yes	no	no	no	yes	7F
2010-2011	862	girl	24.2763	winter	yes	yes	no	no	no	yes	16F
2010-2011	863	boy	24.7368	winter	no	no	no	no	no	yes	6B
2010-2011	864	girl	24.2763	winter	yes	no	no	no	no	yes	33A
2010-2011	865	boy	23.125	winter	yes	yes	yes	no	no	no
2010-2011	866	boy	23.9145	winter	no	no	no	no	no	yes	14
2010-2011	867	girl	24.6382	winter	yes	yes	yes	no	no	no
2010-2011	868	girl	23.5855	winter	no	no	no	no	no	no
2010-2011	869	girl	23.6513	winter	yes	yes	yes	no	no	no
2010-2011	870	girl	24.6711	winter	no	yes	yes	no	yes	yes	6C
2010-2011	871	girl	24.6711	winter	no	yes	no	no	no	no
2010-2011	872	boy	24.1447	winter	yes	yes	no	no	no	yes	23B
2010-2011	873	boy	24.6711	winter	yes	yes	no	no	no	yes	19A
2010-2011	874	girl	24.6711	winter	yes	yes	no	no	no	yes	15C
2010-2011	875	boy	25.1974	winter	yes	yes	no	no	no	yes	1
2010-2011	876	girl	24.4737	winter	no	yes	no	no	no	yes	8
2010-2011	877	boy	23.6513	winter	yes	no	yes	no	no	no
2010-2011	878	boy	23.0921	winter	yes	yes	yes	no	no	yes	21
2010-2011	879	boy	24.0461	winter	yes	yes	no	no	no	yes	35B
2010-2011	880	girl	23.6513	winter	no	yes	yes	no	no	no
2010-2011	881	boy	23.2237	winter	no	no	yes	no	no	no
2010-2011	882	girl	23.3224	winter	yes	no	no	yes	no	no
2010-2011	883	girl	24.0132	winter	yes	yes	no	no	no	yes	16F
2010-2011	884	boy	22.8947	winter	no	no	no	no	no	no
2010-2011	885	girl	23.3224	winter	yes	yes	yes	no	no	yes	17F
2010-2011	886	boy	24.4737	winter	yes	yes	no	no	no	no
2010-2011	887	girl	24.8355	winter	yes	yes	no	no	yes	no
2010-2011	888	boy	24.6382	winter	no	yes	no	yes	yes	yes	17F
2010-2011	889	girl	23.2566	winter	yes	no	no	no	no	yes	23A
2010-2011	890	girl	23.3553	winter	no	no	yes	no	no	yes	6B
2010-2011	891	girl	24.0789	winter	yes	no	no	no	no	no
2010-2011	892	girl	24.0789	winter	yes	no	no	no	no	no
2010-2011	893	boy	23.3882	winter	no	no	no	no	no	no
2010-2011	894	boy	23.6184	winter	yes	yes	no	no	no	no
2010-2011	895	girl	23.8158	winter	no	yes	no	no	no	no
2010-2011	896	girl	23.9803	winter	yes	no	no	no	no	yes	35F
2010-2011	897	girl	23.0921	winter	yes	no	yes	no	no	no
2010-2011	898	boy	24.5066	winter	yes	yes	yes	no	no	yes	16F
2010-2011	899	boy	23.6184	winter	yes	yes	yes	no	no	yes	19F
2010-2011	900	boy	23.2895	winter	no	yes	no	no	no	yes	23B
2010-2011	901	boy	23.9145	winter	yes	yes	no	no	no	yes	6C
2010-2011	902	girl	24.2105	winter	yes	yes	yes	no	no	no
2010-2011	903	girl	23.2237	winter	yes	yes	no	no	no	yes	10A
2010-2011	904	girl	24.1776	winter	yes	yes	no	no	no	no
2010-2011	905	boy	23.9474	winter	no	yes	yes	yes	yes	no
2010-2011	906	boy	23.7171	winter	yes	yes	yes	no	no	no
2010-2011	907	girl	23.75	winter	yes	yes	yes	no	no	no
2010-2011	908	boy	24.3421	winter	yes	yes	yes	no	no	yes	19A
2010-2011	909	boy	23.6513	winter	no	yes	yes	no	no	no
2010-2011	910	boy	23.8158	winter	yes	yes	yes	no	no	yes	19A
2010-2011	911	girl	24.1776	winter	yes	yes	no	no	no	yes	42
2010-2011	912	boy	23.3553	winter	yes	yes	no	no	no	yes	35B
2010-2011	913	boy	23.6842	winter	yes	yes	no	no	no	yes	22F
2010-2011	914	girl	23.9803	winter	yes	yes	no	no	yes	yes	21
2010-2011	915	boy	24.2105	winter	yes	yes	no	no	no	yes	19A
2010-2011	916	girl	23.8816	winter	yes	yes	yes	no	no	no
2010-2011	917	boy	23.8487	winter	no	no	yes	no	no	yes	19A
2010-2011	918	girl	23.4539	winter	yes	yes	no	no	no	yes	35B
2010-2011	919	girl	23.7171	winter	yes	yes	no	no	yes	yes	19A
2010-2011	920	girl	23.4868	winter	yes	yes	no	no	no	no
2010-2011	921	girl	24.0789	winter	no	yes	yes	no	no	yes	35F
2010-2011	922	girl	23.2895	winter	yes	yes	no	no	no	yes	NT
2010-2011	923	boy	24.7697	winter	no	yes	yes	no	no	yes	16F
2010-2011	924	boy	23.3224	winter	yes	yes	yes	no	no	no
2010-2011	925	boy	24.4408	winter	yes	yes	no	no	no	no
2010-2011	926	girl	23.3224	winter	yes	yes	no	no	no	no
2010-2011	927	girl	23.4211	winter	yes	yes	yes	no	no	no
2010-2011	928	boy	24.0789	winter	yes	no	no	no	no	no
2010-2011	929	girl	24.0132	winter	yes	yes	yes	no	no	yes	19A
2010-2011	930	boy	23.75	winter	yes	yes	no	no	no	yes	NT
2010-2011	931	girl	24.1118	winter	no	yes	no	no	no	yes	NT
2010-2011	932	boy	23.0921	winter	yes	yes	yes	no	no	no
2010-2011	933	girl	24.2105	winter	yes	yes	no	no	yes	yes	17F
2010-2011	934	boy	23.8158	winter	yes	no	yes	no	no	yes	35B
2010-2011	935	girl	23.3553	winter	yes	yes	yes	no	no	yes	6C
2010-2011	936	boy	24.6382	winter	no	yes	no	no	no	no
2010-2011	937	girl	24.8026	winter	yes	yes	yes	no	no	yes	7F
2010-2011	938	boy	24.1118	winter	yes	no	no	no	no	yes	7F
2010-2011	939	girl	23.5197	winter	yes	yes	no	no	no	yes	4
2010-2011	940	boy	23.4539	winter	no	no	no	no	no	yes	8
2010-2011	941	boy	24.6053	winter	yes	yes	no	no	no	yes	10A
2010-2011	942	boy	23.9474	winter	yes	yes	no	no	no	yes	6C
2010-2011	943	girl	24.2434	winter	no	no	yes	no	no	no
2010-2011	944	boy	23.0592	winter	no	yes	yes	no	no	yes	23B
2010-2011	945	boy	24.8026	winter	yes	yes	no	no	no	no
2010-2011	946	boy	23.0921	winter	yes	yes	no	no	no	yes	6C
2010-2011	947	boy	24.9671	winter	yes	yes	no	no	no	no
2010-2011	948	girl	23.6184	winter	yes	yes	no	no	no	yes	19A
2010-2011	949	girl	24.6711	winter	no	yes	no	no	no	no
2010-2011	950	boy	24.2434	winter	yes	yes	no	no	no	yes	19A
2010-2011	951	girl	23.3224	winter	no	no	no	no	no	no
2010-2011	952	boy	23.9145	winter	yes	yes	yes	no	no	yes	11A
2010-2011	953	boy	24.0461	winter	no	yes	no	no	no	yes	23A
2010-2011	954	boy	23.8487	winter	yes	yes	yes	no	yes	no
2010-2011	955	boy	24.9342	winter	yes	yes	no	no	no	yes	10A
2010-2011	956	girl	23.9803	winter	yes	yes	yes	no	no	yes	6C
2010-2011	957	boy	23.75	winter	yes	yes	no	no	no	yes	6C
2010-2011	958	boy	23.8816	winter	yes	yes	yes	no	no	yes	35F
2010-2011	959	boy	24.375	winter	yes	yes	no	no	no	yes	11A
2010-2011	960	boy	24.2763	winter	no	no	yes	no	no	yes	15A
2010-2011	961	girl	23.75	winter	yes	yes	no	yes	no	yes	6C
2010-2011	962	girl	24.5724	winter	yes	yes	no	no	no	no
2010-2011	963	boy	23.3882	winter	no	yes	yes	no	no	yes	15C
2010-2011	964	boy	24.7368	winter	yes	yes	yes	no	no	yes	19A
2010-2011	965	girl	23.75	winter	yes	yes	no	no	no	no
2010-2011	966	girl	24.1447	winter	yes	yes	yes	no	no	no
2010-2011	967	girl	24.4079	winter	yes	yes	no	no	yes	yes	21
2010-2011	968	girl	23.8487	winter	yes	yes	no	no	yes	no
2010-2011	969	boy	23.4868	winter	yes	yes	no	no	no	yes	7F
2010-2011	970	boy	24.0461	winter	yes	no	no	yes	no	no
2010-2011	971	boy	23.8816	winter	yes	yes	no	no	no	yes	19F
2010-2011	972	boy	24.1118	winter	no	no	yes	no	no	no
2010-2011	973	boy	23.6184	winter	yes	yes	no	no	no	yes	23F
2010-2011	974	boy	24.8355	winter	yes	yes	yes	no	no	yes	19A
2010-2011	975	boy	24.375	winter	yes	yes	yes	no	no	yes	35F
2010-2011	976	girl	24.2434	winter	yes	yes	yes	no	no	no
2010-2011	977	girl	24.1776	winter	no	no	no	no	no	no
2010-2011	978	girl	23.3882	winter	yes	no	no	no	no	yes	15B
2010-2011	979	girl	23.2237	winter	yes	no	yes	no	no	yes	21
2010-2011	980	girl	23.4868	winter	yes	no	yes	no	no	no
2010-2011	981	boy	23.3882	winter	yes	yes	yes	no	no	yes	23B
2012-2013	982	girl	24.2763	winter	no	yes	no	no	no	no
2012-2013	983	boy	23.9145	winter	no	yes	yes	no	no	yes	23B
2012-2013	984	boy	23.9145	winter	no	yes	no	no	no	no
2012-2013	985	boy	23.6184	winter	no	yes	yes	no	no	yes	31
2012-2013	986	girl	24.4079	winter	no	yes	yes	no	no	no
2012-2013	987	boy	24.5066	winter	no	yes	no	no	no	no
2012-2013	988	boy	24.375	winter	no	yes	no	no	no	yes	19A
2012-2013	989	boy	24.6053	winter	no	yes	no	no	no	no
2012-2013	990	girl	24.4408	winter	no	yes	no	no	no	no
2012-2013	991	boy	24.1447	winter	no	yes	yes	no	no	yes	21
2012-2013	992	girl	24.0789	winter	no	yes	yes	no	no	yes	6C
2012-2013	993	boy	24.4079	winter	no	yes	no	no	no	yes	11A
2012-2013	994	girl	24.4079	winter	no	yes	no	no	no	no
2012-2013	995	boy	24.2105	winter	no	yes	no	yes	no	no
2012-2013	996	boy	24.2434	winter	no	no	yes	no	yes	no
2012-2013	997	girl	24.0132	winter	no	yes	no	no	no	no
2012-2013	998	girl	24.1776	winter	no	yes	no	no	no	yes	23A
2012-2013	999	girl	24.7368	winter	no	yes	no	no	no	no
2012-2013	1000	boy	24.3421	winter	nono	no	yes	no	no	yes	19A
2012-2013	1001	girl	24.6711	winter	no	yes	no	no	no	no
2012-2013	1002	boy	23.5855	winter	no	yes	no	yes	yes	no
2012-2013	1003	girl	23.1908	winter	no	no	no	no	no	no
2012-2013	1004	girl	23.3553	winter	no	no	no	no	no	no
2012-2013	1005	girl	23.6842	winter	no	yes	yes	no	no	yes	15B
2012-2013	1006	girl	23.6842	winter	no	no	no	yes	no	no
2012-2013	1007	girl	23.3882	winter	no	no	no	no	no	no
2012-2013	1008	girl	24.8355	winter	no	yes	yes	no	no	no
2012-2013	1009	girl	23.5855	winter	no	yes	no	no	no	yes	11A
2012-2013	1010	girl	24.4079	winter	no	yes	no	no	no	yes	35F
2012-2013	1011	boy	24.2434	winter	no	yes	no	no	no	yes	15B
2012-2013	1012	girl	24.5724	winter	no	yes	yes	no	yes	no
2012-2013	1013	boy	24.4079	winter	no	yes	no	no	yes	no
2012-2013	1014	boy	24.7368	winter	no	yes	no	no	no	no
2012-2013	1015	boy	24.3421	winter	no	yes	yes	no	no	yes	6C
2012-2013	1016	boy	24.4408	winter	no	no	no	no	no	no
2012-2013	1017	girl	24.6053	winter	no	yes	no	yes	no	no
2012-2013	1018	boy	24.7039	winter	no	yes	yes	no	no	yes	23B
2012-2013	1019	girl	24.6053	winter	no	yes	yes	no	no	yes	35B
2012-2013	1020	boy	24.375	winter	no	yes	no	no	no	no
2012-2013	1021	boy	24.0132	winter	no	yes	no	no	no	yes	6C
2012-2013	1022	boy	24.7368	winter	no	yes	yes	no	no	yes	1
2012-2013	1023	boy	24.9013	winter	no	yes	yes	no	no	yes	23B
2012-2013	1024	boy	24.1447	winter	no	yes	no	no	no	yes	6C
2012-2013	1025	girl	24.6382	winter	no	yes	yes	no	no	yes	19A
2012-2013	1026	girl	24.1447	winter	no	yes	no	no	no	yes	19A
2012-2013	1027	boy	24.0789	winter	no	yes	yes	no	yes	no
2012-2013	1028	boy	24.0132	winter	no	yes	no	no	no	no
2012-2013	1029	girl	24.5395	winter	no	yes	no	no	no	yes	23A
2012-2013	1030	girl	24.375	winter	no	yes	yes	no	no	no
2012-2013	1031	girl	24.7368	winter	no	yes	no	no	no	yes	15A
2012-2013	1032	boy	24.7039	winter	no	yes	no	no	no	yes	23B
2012-2013	1033	girl	24.7039	winter	no	yes	no	no	no	yes	23A
2012-2013	1034	boy	24.9671	winter	no	yes	no	no	no	no
2012-2013	1035	boy	24.3092	winter	no	yes	no	no	no	no
2012-2013	1036	girl	24.5724	winter	no	yes	no	no	no	no
2012-2013	1037	boy	24.9671	winter	no	yes	yes	no	yes	no
2012-2013	1038	boy	24.9342	winter	no	yes	no	no	no	no
2012-2013	1039	girl	24.2105	winter	no	yes	no	no	no	yes	33F
2012-2013	1040	girl	24.8355	winter	no	yes	yes	no	no	yes	19A
2012-2013	1041	girl	24.5724	winter	no	no	no	no	no	yes	10A
2012-2013	1042	boy	24.9013	winter	no	yes	yes	no	no	no
2012-2013	1043	boy	24.8026	winter	no	yes	no	no	no	yes	19A
2012-2013	1044	girl	23.1908	winter	no	yes	no	no	no	yes	6C
2012-2013	1045	girl	23.1579	winter	no	no	no	no	no	yes	11A
2012-2013	1046	girl	23.5526	winter	no	yes	no	no	no	no
2012-2013	1047	girl	24.4079	winter	no	yes	no	no	no	no
2012-2013	1048	girl	24.4079	winter	no	no	no	no	no	no
2012-2013	1049	boy	23.9474	winter	no	yes	no	no	no	yes	6C
2012-2013	1050	girl	23.8487	winter	no	yes	no	no	no	yes	19A
2012-2013	1051	boy	24.1118	winter	no	yes	yes	no	no	yes	7F
2012-2013	1052	boy	24.5066	winter	no	yes	yes	no	yes	no
2012-2013	1053	boy	24.8026	winter	no	yes	no	no	no	yes	19A
2012-2013	1054	boy	24.2763	winter	no	yes	no	no	no	yes	35F
2012-2013	1055	boy	24.5395	winter	no	yes	no	no	no	no
2012-2013	1056	boy	23.7171	winter	no	yes	no	no	no	yes	6C
2012-2013	1057	girl	23.8158	winter	no	yes	no	no	no	yes	35F
2012-2013	1058	girl	23.2895	winter	no	yes	no	no	no	yes	10A
2012-2013	1059	girl	24.5066	winter	no	yes	no	no	no	yes	38
2012-2013	1060	girl	24.2105	winter	no	yes	yes	no	no	yes	6C
2012-2013	1061	boy	23.3553	winter	no	yes	no	no	no	yes	11A
2012-2013	1062	girl	24.1776	winter	no	no	no	no	no	no
2012-2013	1063	boy	24.5066	winter	no	yes	yes	no	no	no
2012-2013	1064	girl	24.2434	winter	no	yes	no	no	no	yes	10A
2012-2013	1065	boy	24.9671	winter	no	yes	no	no	no	yes	35F
2012-2013	1066	girl	24.9342	winter	no	no	no	no	no	no
2012-2013	1067	girl	24.1447	winter	no	yes	yes	no	no	no
2012-2013	1068	girl	23.3882	winter	no	yes	no	no	no	no
2012-2013	1069	girl	24.2434	winter	no	yes	no	no	no	no
2012-2013	1070	girl	23.75	winter	no	yes	no	no	no	yes	11A
2012-2013	1071	boy	24.4408	winter	no	yes	no	no	no	yes	21
2012-2013	1072	boy	24.6382	winter	no	yes	no	no	no	yes	23B
2012-2013	1073	girl	24.6382	winter	no	yes	no	no	no	yes	19A
2012-2013	1074	girl	23.5855	winter	no	yes	no	no	no	no
2012-2013	1075	girl	23.9803	winter	no	yes	no	no	no	no
2012-2013	1076	boy	23.7829	winter	no	yes	no	no	no	no
2012-2013	1077	girl	24.8026	winter	no	no	no	yes	no	no
2012-2013	1078	girl	24.375	winter	no	no	yes	no	no	no
2012-2013	1079	girl	24.4079	winter	no	yes	yes	no	no	yes	19A
2012-2013	1080	boy	23.7829	winter	no	yes	yes	no	no	yes	33A
2012-2013	1081	girl	24.4737	winter	no	yes	no	no	no	yes	22F
2012-2013	1082	girl	24.3092	winter	no	no	no	no	no	no
2012-2013	1083	boy	24.9342	winter	no	yes	yes	no	no	yes	17F
2012-2013	1084	girl	23.3224	winter	no	yes	yes	no	yes	no
2012-2013	1085	girl	24.5395	winter	no	yes	no	no	no	no
2012-2013	1086	boy	23.8816	winter	no	no	no	no	no	no
2012-2013	1087	girl	23.7829	winter	no	yes	no	no	no	no
2012-2013	1088	boy	24.7039	winter	no	yes	no	no	no	yes	23A
2012-2013	1089	girl	24.7368	winter	no	no	no	no	no	yes	15C
2012-2013	1090	girl	24.2434	winter	no	yes	no	no	no	no
2012-2013	1091	girl	24.6382	winter	no	yes	no	no	yes	no
2012-2013	1092	girl	24.2763	winter	no	yes	no	no	no	yes	11A
2012-2013	1093	girl	24.2763	winter	no	no	no	no	no	no
2012-2013	1094	boy	23.7829	winter	no	yes	yes	no	no	yes	6C
2012-2013	1095	boy	23.9474	winter	no	yes	yes	no	yes	no
2012-2013	1096	boy	24.1776	winter	no	yes	no	no	no	yes	6C
2012-2013	1097	girl	23.8158	winter	no	yes	no	no	no	no
2012-2013	1098	boy	24.8026	winter	no	yes	no	no	no	yes	11A
2012-2013	1099	girl	24.2434	winter	no	no	yes	no	no	yes	19A
2012-2013	1100	boy	24.2763	winter	no	yes	no	no	no	no
2012-2013	1101	girl	24.6053	winter	no	yes	no	no	no	no
2012-2013	1102	girl	24.2763	winter	no	yes	no	no	no	no
2012-2013	1103	girl	24.2763	winter	no	no	no	no	no	no
2012-2013	1104	girl	24.2105	winter	no	yes	no	no	no	yes	6C
2012-2013	1105	girl	24.2763	winter	yes	no	yes	no	no	no
2012-2013	1106	boy	24.4079	winter	yes	yes	no	no	no	no
2012-2013	1107	girl	24.1776	winter	yes	no	no	no	no	yes	21
2012-2013	1108	girl	24.3092	winter	yes	yes	yes	no	no	yes	10A
2012-2013	1109	boy	24.2434	winter	yes	yes	no	no	no	no
2012-2013	1110	boy	24.1776	winter	yes	yes	no	no	no	no
2012-2013	1111	girl	24.2763	winter	no	yes	no	no	no	yes	15C
2012-2013	1112	girl	24.9013	winter	no	yes	yes	no	no	yes	11A
2012-2013	1113	girl	24.1447	winter	no	no	no	no	no	no
2012-2013	1114	girl	24.2434	winter	no	yes	no	no	no	yes	11A, 7F
2012-2013	1115	boy	24.2434	winter	yes	no	no	no	no	yes	11A
2012-2013	1116	girl	24.2434	winter	yes	no	no	no	no	no
2012-2013	1117	boy	24.5066	winter	yes	no	no	no	no	no
2012-2013	1118	girl	24.3092	winter	no	no	no	no	no	no
2012-2013	1119	girl	24.5395	winter	no	yes	no	no	no	yes	17F
2012-2013	1120	boy	24.6382	winter	no	no	no	no	no	no
2012-2013	1121	girl	24.6382	winter	no	no	no	no	no	no
2012-2013	1122	girl	24.4408	winter	yes	yes	no	no	no	yes	23A
2012-2013	1123	girl	24.5066	winter	yes	yes	yes	no	no	yes	19F
2012-2013	1124	boy	24.1447	winter	no	yes	no	no	no	no
2012-2013	1125	boy	23.7171	winter	no	yes	no	no	no	yes	23A
2012-2013	1126	girl	24.4737	winter	no	yes	no	no	no	no
2012-2013	1127	girl	24.2434	winter	yes	yes	no	no	no	no
2012-2013	1128	girl	24.1776	winter	no	yes	no	no	no	no
2012-2013	1129	girl	23.9803	winter	no	yes	no	no	no	yes	19A
2012-2013	1130	girl	24.0461	winter	no	yes	no	no	no	yes	16F
2012-2013	1131	girl	24.8355	winter	yes	yes	yes	no	no	yes	11A
2012-2013	1132	girl	24.5724	winter	no	yes	no	no	no	yes	35B
2012-2013	1133	girl	24.0132	winter	yes	no	no	no	no	no
2012-2013	1134	girl	23.9474	winter	yes	yes	no	no	no	yes	11A
2012-2013	1135	boy	24.8026	winter	yes	yes	no	no	no	yes	19A
2012-2013	1136	girl	24.4408	winter	yes	yes	yes	no	no	yes	16F
2012-2013	1137	girl	24.2763	winter	yes	yes	no	no	no	no
2012-2013	1138	girl	24.4079	winter	yes	yes	no	no	no	yes	23B
2012-2013	1139	girl	24.3092	winter	yes	yes	no	no	no	yes	6C
2012-2013	1140	boy	24.6053	winter	yes	yes	yes	no	no	yes	11A
2012-2013	1141	girl	23.9474	winter	yes	yes	no	no	yes	no
2012-2013	1142	girl	23.7829	winter	no	yes	no	yes	no	yes	1
2012-2013	1143	boy	24.7368	winter	no	yes	yes	no	no	no
2012-2013	1144	girl	24.9013	winter	no	yes	no	no	no	yes	23B
2012-2013	1145	boy	24.4079	winter	yes	yes	no	no	no	yes	3, 19A
2012-2013	1146	girl	24.1776	winter	yes	yes	yes	no	no	yes	15B
2012-2013	1147	girl	24.4079	winter	yes	yes	no	no	no	yes	19A
2012-2013	1148	girl	24.6053	winter	no	yes	no	no	no	no
2012-2013	1149	boy	24.9342	winter	yes	yes	no	no	no	yes	6C
2012-2013	1150	girl	24.7697	winter	yes	yes	yes	no	no	no
2012-2013	1151	girl	24.6711	winter	yes	yes	no	no	no	yes	23A
2012-2013	1152	boy	24.4737	winter	yes	yes	no	no	no	no
2012-2013	1153	girl	24.2105	winter	yes	no	no	no	no	yes	7F
2012-2013	1154	girl	24.9013	winter	yes	yes	yes	no	no	yes	17F
2012-2013	1155	girl	24.5066	winter	yes	no	no	no	no	no
2012-2013	1156	boy	24.3421	winter	yes	yes	no	no	no	yes	11A
2012-2013	1157	boy	23.8487	winter	yes	no	no	no	no	yes	6C
2012-2013	1158	girl	24.8026	winter	no	yes	yes	no	yes	no
2012-2013	1159	girl	24.5066	winter	no	yes	no	no	no	yes	6C
2012-2013	1160	girl	24.8026	winter	no	yes	yes	no	no	yes	10A
2012-2013	1161	girl	24.3092	winter	yes	yes	no	no	no	no
2012-2013	1162	boy	24.4737	winter	yes	yes	no	no	no	no
2012-2013	1163	boy	24.5066	winter	yes	yes	no	no	no	yes	19A
2012-2013	1164	boy	24.375	winter	no	yes	yes	no	no	yes	35F
2012-2013	1165	girl	24.9013	winter	no	yes	no	no	no	yes	31
2012-2013	1166	boy	24.5395	winter	yes	yes	yes	no	no	yes	23B
2012-2013	1167	girl	24.0789	winter	no	no	no	no	no	no
2012-2013	1168	girl	24.1776	winter	yes	yes	yes	no	no	no
2012-2013	1169	boy	24.1776	winter	yes	yes	no	no	no	yes	19A
2012-2013	1170	girl	24.2105	winter	no	yes	no	no	no	yes	37
2012-2013	1171	girl	24.1118	winter	yes	yes	yes	no	no	yes	38
2012-2013	1172	girl	24.7697	winter	yes	yes	no	no	no	yes	11A
2012-2013	1173	boy	24.7039	winter	yes	yes	yes	no	no	yes	19A
2012-2013	1174	girl	24.2105	winter	yes	yes	no	no	no	yes	6C
2012-2013	1175	girl	24.5066	winter	yes	yes	no	no	no	yes	23B
2012-2013	1176	boy	24.7039	winter	yes	yes	yes	no	no	yes	23B
2012-2013	1177	boy	24.7039	winter	yes	yes	no	no	no	yes	23B
2012-2013	1178	girl	24.4737	winter	no	yes	no	no	no	no
2012-2013	1179	boy	24.8684	winter	yes	yes	yes	no	no	yes	19F
2012-2013	1180	girl	23.8816	winter	no	no	no	no	no	yes	9N
2012-2013	1181	girl	24.9013	winter	yes	yes	no	no	no	yes	23A
2012-2013	1182	girl	23.7829	winter	yes	no	no	no	no	yes	19A
2012-2013	1183	girl	24.0789	winter	yes	yes	no	no	no	no
2012-2013	1184	girl	24.1776	winter	yes	yes	no	no	no	yes	21
2012-2013	1185	girl	24.8684	winter	no	yes	no	no	no	yes	21
2012-2013	1186	girl	24.9342	winter	yes	no	no	no	no	yes	23B
2012-2013	1187	girl	24.1776	winter	no	no	no	no	no	no
2012-2013	1188	girl	24.2105	winter	yes	yes	no	no	no	no
2012-2013	1189	boy	24.1118	winter	no	no	yes	no	yes	no
2012-2013	1190	boy	24.5724	winter	yes	yes	no	no	no	yes	1
2012-2013	1191	boy	23.5526	winter	yes	no	no	no	no	no
2012-2013	1192	girl	23.9474	winter	yes	no	no	no	no	no
2012-2013	1193	girl	23.0592	winter	yes	no	no	no	no	no
2012-2013	1194	girl	23.4211	winter	no	yes	no	no	no	no
2012-2013	1195	boy	24.5724	winter	yes	yes	no	no	no	no
2012-2013	1196	girl	23.2566	winter	no	no	no	no	no	yes	11A,33A
2012-2013	1197	boy	23.2566	winter	yes	no	no	no	no	yes	6C
2012-2013	1198	boy	23.75	winter	yes	no	no	no	no	no
2012-2013	1199	boy	24.8026	winter	yes	yes	no	no	yes	no
2012-2013	1200	girl	23.7829	winter	no	yes	no	no	no	yes	21
2012-2013	1201	girl	24.6382	winter	yes	no	no	yes	no	yes	19A
2012-2013	1202	boy	24.6382	winter	yes	no	no	yes	no	yes	35B
2012-2013	1203	boy	24.5066	winter	no	no	no	no	no	no
2012-2013	1204	girl	24.4408	winter	yes	yes	no	no	no	yes	24F
2012-2013	1205	boy	24.7697	winter	yes	yes	yes	no	no	yes	16F
2012-2013	1206	boy	23.8158	winter	no	yes	no	no	no	yes	15B
2012-2013	1207	girl	24.1447	winter	no	yes	no	no	no	yes	19A
2012-2013	1208	boy	23.8158	winter	no	yes	no	no	yes	no
2012-2013	1209	boy	23.8487	winter	yes	yes	yes	no	no	no
2012-2013	1210	boy	23.8158	winter	yes	yes	yes	no	no	yes	6C
2012-2013	1211	boy	23.4539	winter	no	yes	no	no	yes	no
2012-2013	1212	boy	23.6184	winter	no	yes	no	no	no	yes	23B
2012-2013	1213	girl	23.5526	winter	yes	no	no	no	no	no
2012-2013	1214	boy	23.9803	winter	yes	yes	no	no	no	yes	23B
2012-2013	1215	girl	24.5066	winter	yes	yes	no	no	no	yes	15A
2012-2013	1216	boy	24.5066	winter	yes	yes	yes	no	no	yes	10A
2012-2013	1217	boy	24.8684	winter	yes	yes	no	no	no	yes	6C
2012-2013	1218	boy	24.6711	winter	yes	yes	no	no	yes	yes	23B
2012-2013	1219	girl	23.2237	winter	no	yes	no	no	no	no
2012-2013	1220	boy	24.3421	winter	yes	yes	yes	no	no	yes	19A
2012-2013	1221	girl	24.2763	winter	no	yes	no	no	no	no
2012-2013	1222	boy	24.7697	winter	yes	yes	no	no	no	yes	11A
2012-2013	1223	girl	24.5066	winter	yes	yes	no	no	no	yes	23B
2012-2013	1224	girl	24.4737	winter	no	yes	no	no	no	yes	23B
2012-2013	1225	boy	24.5724	winter	no	no	no	no	no	no
2012-2013	1226	boy	24.9013	winter	yes	no	no	no	no	yes	38
2012-2013	1227	boy	24.9013	winter	no	yes	no	no	no	yes	15A
2012-2013	1228	boy	24.3421	winter	yes	yes	yes	no	no	yes	35F
2012-2013	1229	boy	24.1776	winter	yes	no	no	no	no	no
2012-2013	1230	boy	23.3553	winter	yes	no	yes	no	no	yes	6A
2012-2013	1231	girl	24.2105	winter	yes	yes	yes	no	no	yes	15B
2012-2013	1232	girl	24.4079	winter	no	no	no	yes	no	no
2012-2013	1233	girl	23.9474	winter	no	no	yes	no	no	yes	23A
2012-2013	1234	boy	24.5724	winter	no	yes	no	no	no	yes	35B
2012-2013	1235	girl	23.8487	winter	yes	yes	no	no	no	yes	23B
2012-2013	1236	boy	23.2566	winter	yes	yes	no	no	no	yes	6C
2012-2013	1237	girl	24.1118	winter	yes	yes	no	no	no	yes	16F
2012-2013	1238	girl	23.8158	winter	no	no	no	no	no	no
2012-2013	1239	boy	23.7171	winter	yes	yes	no	no	no	yes	15B
2012-2013	1240	girl	24.1118	winter	yes	no	yes	no	no	yes	NT
2012-2013	1241	girl	24.1118	winter	yes	no	yes	no	no	yes	NT
2012-2013	1242	girl	23.3224	winter	yes	yes	yes	no	no	no
2012-2013	1243	boy	24.2763	winter	yes	yes	no	no	no	yes	11A
2012-2013	1244	girl	24.6711	winter	no	yes	no	no	yes	no
2012-2013	1245	girl	23.5855	winter	no	no	no	no	no	no
2012-2013	1246	girl	24.8684	winter	yes	yes	yes	no	yes	no
2012-2013	1247	girl	23.6513	winter	no	no	yes	no	no	no
2012-2013	1248	boy	24.1776	winter	yes	yes	yes	no	no	yes	10A
2012-2013	1249	boy	24.4408	winter	no	yes	no	no	no	yes	15B
2012-2013	1250	boy	23.7829	winter	no	yes	no	no	no	no
2012-2013	1251	girl	24.3092	winter	no	no	no	no	no	yes	35F
2012-2013	1252	boy	24.7697	winter	yes	yes	no	no	no	yes	10A
2012-2013	1253	boy	24.2434	winter	yes	yes	no	no	no	yes	6C
2012-2013	1254	girl	24.8355	winter	no	yes	no	no	no	no
2012-2013	1255	girl	24.9013	winter	no	yes	no	yes	no	no
2012-2013	1256	girl	23.75	winter	yes	no	no	no	no	no
2012-2013	1257	boy	24.3421	winter	yes	yes	yes	no	no	yes	23B
2012-2013	1258	boy	24.3421	winter	yes	yes	no	no	no	yes	21
2012-2013	1259	boy	24.2105	winter	yes	yes	yes	no	no	no
2012-2013	1260	boy	24.375	winter	yes	yes	no	no	no	yes	23B
2012-2013	1261	boy	23.7829	winter	no	yes	no	no	no	yes	16F
2012-2013	1262	boy	24.3092	winter	no	yes	yes	no	no	yes	24F
2012-2013	1263	boy	24.1776	winter	yes	yes	yes	no	no	no
2012-2013	1264	girl	23.5526	winter	yes	yes	no	no	no	no
2012-2013	1265	boy	23.4868	winter	yes	no	yes	no	no	yes	11A
2012-2013	1266	girl	24.0789	winter	no	yes	no	no	yes	no
2012-2013	1267	boy	24.7039	winter	yes	yes	yes	no	no	no
2012-2013	1268	boy	24.1776	winter	no	yes	no	no	no	no
2012-2013	1269	boy	24.5724	winter	yes	yes	no	yes	no	no
2012-2013	1270	boy	24.1776	winter	yes	no	no	no	no	no
2012-2013	1271	girl	23.5855	winter	yes	no	yes	no	no	yes	10A
2012-2013	1272	boy	23.75	winter	no	yes	no	no	no	yes	21
2012-2013	1273	boy	23.8487	winter	yes	yes	yes	no	no	yes	19A
2012-2013	1274	boy	24.375	winter	yes	yes	no	no	no	yes	15C
2012-2013	1275	girl	23.75	winter	yes	no	no	yes	no	yes	19A
2012-2013	1276	girl	23.6184	winter	yes	no	yes	no	no	yes	19A
2012-2013	1277	girl	23.9803	winter	yes	yes	yes	no	no	no
2012-2013	1278	boy	23.3224	winter	no	yes	yes	no	no	yes	11A
2012-2013	1279	girl	23.8487	winter	yes	yes	no	no	no	yes	22F
2012-2013	1280	boy	23.7829	winter	no	yes	no	no	no	yes	19A
2012-2013	1281	boy	24.1776	winter	yes	yes	no	no	no	yes	3
2012-2013	1282	girl	24.9013	winter	yes	yes	yes	no	no	yes	15A
2012-2013	1283	girl	24.3421	winter	no	yes	no	yes	yes	no
2012-2013	1284	girl	24.8026	winter	yes	yes	no	no	no	yes	16F
2012-2013	1285	girl	24.5395	winter	no	yes	yes	no	no	yes	23A
2012-2013	1286	boy	24.5066	winter	yes	yes	no	no	no	yes	11A
2012-2013	1287	boy	24.1447	winter	no	no	no	yes	no	no
2012-2013	1288	boy	24.375	winter	no	yes	yes	no	no	yes	15B
2012-2013	1289	girl	24.2105	winter	no	yes	no	no	no	no
2012-2013	1290	girl	24.1118	winter	no	yes	yes	no	no	no
2012-2013	1291	girl	23.7829	winter	yes	no	no	no	no	yes	6C
2012-2013	1292	girl	23.5197	winter	yes	yes	no	no	no	yes	15B
2012-2013	1293	girl	24.6711	winter	no	yes	no	no	no	yes	11A
2012-2013	1294	girl	24.7368	winter	no	yes	yes	no	no	no
2012-2013	1295	boy	23.6184	winter	yes	yes	yes	no	no	yes	11A
2012-2013	1296	girl	24.8355	winter	yes	yes	yes	no	no	no
2012-2013	1297	boy	23.9145	winter	yes	no	no	no	no	no
2012-2013	1298	boy	23.9145	winter	yes	no	no	no	no	no
2012-2013	1299	boy	23.9474	winter	yes	yes	no	no	no	no
2012-2013	1300	girl	24.7039	winter	no	yes	no	no	no	yes	11A
2012-2013	1301	girl	23.6842	winter	yes	yes	no	no	no	yes	19A
2012-2013	1302	girl	24.6382	winter	yes	yes	no	no	no	no
2012-2013	1303	boy	24.2434	winter	yes	no	no	no	no	no
2012-2013	1304	girl	24.1776	winter	no	no	no	no	no	yes	23B
2012-2013	1305	boy	24.3421	winter	no	no	no	no	no	yes	17F
2012-2013	1306	girl	24.2434	winter	yes	yes	yes	no	no	yes	15C
2012-2013	1307	girl	24.5066	winter	yes	yes	yes	no	no	yes	10A,16F
2012-2013	1308	girl	24.3092	winter	no	yes	no	no	no	no
2012-2013	1309	boy	24.7039	winter	yes	no	no	no	no	no
2012-2013	1310	girl	24.7697	winter	yes	no	no	no	no	yes	33F
2012-2013	1311	boy	24.8355	winter	no	no	no	no	no	no
2015-2016	1312	boy	23.7171	winter	no	yes	yes	no	no	no
2015-2016	1313	boy	23.8158	winter	no	yes	no	no	no	yes	10A
2015-2016	1314	boy	24.7368	winter	no	yes	no	no	no	yes	23B
2015-2016	1315	girl	23.2566	winter	no	yes	no	no	no	no
2015-2016	1316	girl	23.4868	winter	no	yes	no	no	no	no
2015-2016	1317	girl	23.7829	winter	no	no	no	no	no	no
2015-2016	1318	boy	23.6842	winter	no	yes	no	no	no	yes	35B
2015-2016	1319	boy	23.8487	winter	no	yes	no	no	no	no
2015-2016	1320	girl	23.3224	winter	no	no	no	no	no	no
2015-2016	1321	boy	23.6184	winter	no	yes	no	no	no	no
2015-2016	1322	girl	23.125	winter	no	no	no	no	no	no
2015-2016	1323	boy	23.6842	winter	no	no	no	yes	no	no
2015-2016	1324	girl	24.1118	winter	no	yes	yes	no	no	yes	6C
2015-2016	1325	girl	23.5197	winter	no	no	no	no	no	no
2015-2016	1326	girl	24.7368	winter	no	yes	no	no	no	no
2015-2016	1327	boy	24.2105	winter	no	yes	no	no	no	no
2015-2016	1328	girl	23.4539	winter	no	no	no	no	no	no
2015-2016	1329	boy	23.4868	winter	no	yes	yes	no	no	no
2015-2016	1330	boy	23.2566	winter	no	yes	no	no	no	no
2015-2016	1331	girl	24.0461	winter	no	yes	no	no	no	yes	23A
2015-2016	1332	boy	23.6842	winter	no	no	no	no	no	no
2015-2016	1333	boy	24.1447	winter	no	yes	no	no	no	no
2015-2016	1334	boy	23.6513	winter	no	no	no	no	no	no
2015-2016	1335	boy	23.6184	winter	no	yes	yes	no	yes	yes	35B
2015-2016	1336	girl	23.4868	winter	no	yes	no	no	no	no
2015-2016	1337	boy	24.4408	winter	no	yes	no	no	no	no
2015-2016	1338	boy	24.0461	winter	no	yes	yes	no	no	yes	23B
2015-2016	1339	boy	24.3092	winter	no	yes	no	no	no	no
2015-2016	1340	girl	23.3553	winter	no	yes	no	no	no	yes	21
2015-2016	1341	boy	23.5526	winter	no	yes	yes	no	no	no
2015-2016	1342	boy	24.0789	winter	no	yes	no	no	no	no
2015-2016	1343	boy	24.6382	winter	no	yes	yes	no	no	no
2015-2016	1344	girl	24.0461	winter	no	no	no	no	no	no
2015-2016	1345	boy	24.1776	winter	no	yes	yes	no	no	no
2015-2016	1346	girl	24.2434	winter	no	yes	yes	no	no	yes	15B
2015-2016	1347	girl	23.6513	winter	no	yes	yes	no	no	yes	35F
2015-2016	1348	boy	24.7368	winter	no	yes	no	no	no	no
2015-2016	1349	boy	23.5855	winter	no	yes	no	no	no	yes	6C
2015-2016	1350	girl	23.4868	winter	no	yes	yes	no	no	no
2015-2016	1351	boy	24.3421	winter	no	yes	no	no	no	yes	35B
2015-2016	1352	girl	23.3553	winter	no	yes	yes	no	no	yes	19A
2015-2016	1353	girl	23.6513	winter	no	yes	yes	no	no	no
2015-2016	1354	girl	24.5724	winter	no	no	no	no	no	no
2015-2016	1355	boy	24.1776	winter	no	yes	yes	no	no	yes	23B
2015-2016	1356	girl	23.8816	winter	no	no	no	no	no	no
2015-2016	1357	girl	24.9013	winter	no	yes	yes	no	no	no
2015-2016	1358	boy	24.375	winter	no	no	no	no	no	no
2015-2016	1359	boy	24.4408	winter	no	yes	no	no	no	no
2015-2016	1360	girl	24.1447	winter	no	yes	yes	no	no	yes	3, 15B
2015-2016	1361	girl	24.4737	winter	no	yes	yes	no	yes	yes	38
2015-2016	1362	girl	24.5066	winter	no	yes	no	no	no	yes	33F
2015-2016	1363	girl	23.5197	winter	no	yes	yes	no	no	yes	15B
2015-2016	1364	girl	23.3553	winter	no	yes	no	no	no	yes	6C
2015-2016	1365	boy	24.2434	winter	no	yes	yes	no	yes	no
2015-2016	1366	girl	24.8355	winter	no	yes	no	no	no	yes	NT
2015-2016	1367	girl	23.2237	winter	no	yes	no	no	no	yes	6C
2015-2016	1368	boy	23.5197	winter	no	yes	no	no	no	yes	23B
2015-2016	1369	girl	24.5395	winter	no	yes	no	no	no	yes	33F
2015-2016	1370	boy	23.7171	winter	no	yes	yes	no	no	yes	11A
2015-2016	1371	boy	24.5395	winter	no	no	no	no	no	no
2015-2016	1372	girl	23.3882	winter	no	no	no	no	no	no
2015-2016	1373	girl	23.3224	winter	no	yes	no	no	no	no
2015-2016	1374	boy	23.2237	winter	no	yes	no	no	no	yes	11A
2015-2016	1375	girl	23.4211	winter	no	yes	no	no	no	no
2015-2016	1376	girl	24.0132	winter	no	yes	no	no	no	no
2015-2016	1377	boy	24.3092	winter	no	yes	no	no	yes	no
2015-2016	1378	girl	24.5066	winter	no	yes	no	no	no	yes	33F
2015-2016	1379	girl	24.8026	winter	no	no	no	no	no	no
2015-2016	1380	girl	24.1776	winter	no	yes	no	no	no	no
2015-2016	1381	boy	23.8158	winter	no	yes	yes	no	no	no
2015-2016	1382	boy	24.0789	winter	no	yes	no	no	no	yes	23B
2015-2016	1383	boy	23.75	winter	no	yes	no	no	no	yes	19A
2015-2016	1384	boy	24.5395	winter	no	yes	no	no	yes	no
2015-2016	1385	boy	24.3092	winter	no	yes	yes	no	no	yes	11A
2015-2016	1386	boy	24.6053	winter	no	yes	yes	no	no	yes	35F
2015-2016	1387	boy	24.1447	winter	no	no	yes	no	no	no
2015-2016	1388	boy	24.1118	winter	no	yes	no	no	no	no
2015-2016	1389	girl	23.1908	winter	no	no	yes	no	no	no
2015-2016	1390	girl	24.6053	winter	no	yes	no	no	no	yes	NT
2015-2016	1391	girl	24.9013	winter	no	yes	no	no	no	yes	33F
2015-2016	1392	girl	23.9474	winter	no	yes	no	no	yes	no
2015-2016	1393	girl	24.3092	winter	no	yes	no	no	no	yes	23B
2015-2016	1394	girl	24.7368	winter	no	yes	no	no	no	no
2015-2016	1395	girl	23.3553	winter	no	yes	yes	no	no	no
2015-2016	1396	girl	24.6711	winter	no	yes	yes	no	no	yes	35B
2015-2016	1397	boy	24.1447	winter	no	no	no	no	no	yes	15A
2015-2016	1398	boy	24.6711	winter	no	yes	no	no	no	no
2015-2016	1399	girl	24.1447	winter	no	yes	no	no	no	yes	35B
2015-2016	1400	girl	24.3092	winter	no	yes	no	no	no	no
2015-2016	1401	boy	24.2434	winter	no	yes	yes	no	no	yes	19A
2015-2016	1402	boy	24.2105	winter	no	yes	no	no	no	yes	9N
2015-2016	1403	boy	24.5066	winter	no	yes	no	no	no	no
2015-2016	1404	girl	24.2105	winter	no	yes	no	no	no	yes	22F
2015-2016	1405	girl	24.9342	winter	no	yes	no	no	no	no
2015-2016	1406	girl	24.9013	winter	no	yes	no	no	no	yes	21
2015-2016	1407	girl	24.7039	winter	no	no	no	no	no	no
2015-2016	1408	boy	24.9342	winter	no	yes	no	no	no	yes	19A
2015-2016	1409	girl	24.7368	winter	no	yes	no	no	no	yes	NT
2015-2016	1410	boy	23.9145	winter	no	yes	no	no	no	no
2015-2016	1411	boy	24.2434	winter	no	yes	no	no	no	no
2015-2016	1412	boy	23.8158	winter	no	yes	no	no	no	no
2015-2016	1413	girl	23.9145	winter	no	yes	no	no	no	no
2015-2016	1414	boy	24.5066	winter	no	yes	yes	no	no	yes	6C
2015-2016	1415	girl	24.4079	winter	no	yes	no	no	no	no
2015-2016	1416	girl	24.2105	winter	no	yes	yes	no	no	yes	11A
2015-2016	1417	boy	24.5395	winter	no	yes	no	no	no	no
2015-2016	1418	boy	24.4737	winter	no	yes	yes	no	no	no
2015-2016	1419	boy	24.7697	winter	no	no	no	no	no	no
2015-2016	1420	boy	24.375	winter	no	yes	no	no	no	no
2015-2016	1421	girl	24.6711	winter	no	yes	no	no	no	yes	NT
2015-2016	1422	girl	23.5855	winter	no	yes	yes	no	no	no
2015-2016	1423	girl	24.1118	winter	no	yes	yes	no	no	yes	21
2015-2016	1424	boy	24.3421	winter	no	yes	no	no	no	yes	6C
2015-2016	1425	girl	23.9474	winter	no	no	yes	no	no	yes	16F
2015-2016	1426	girl	23.9474	winter	no	yes	no	no	no	no
2015-2016	1427	girl	23.7171	winter	no	no	no	no	no	no
2015-2016	1428	boy	24.6382	winter	no	yes	no	no	no	yes	6C
2015-2016	1429	girl	24.4408	winter	no	no	no	no	no	yes	19A
2015-2016	1430	boy	24.1447	winter	no	yes	yes	no	no	yes	15C
2015-2016	1431	girl	24.8684	winter	no	yes	yes	no	no	no
2015-2016	1432	boy	24.8355	winter	no	yes	yes	no	no	yes	23B
2015-2016	1433	boy	24.6053	winter	no	yes	yes	no	no	yes	6C
2015-2016	1434	boy	24.8026	winter	no	yes	no	no	no	yes	35F
2015-2016	1435	boy	24.8355	winter	no	yes	no	no	no	no
2015-2016	1436	boy	24.4079	winter	no	no	yes	no	no	no
2015-2016	1437	boy	24.9013	winter	no	no	yes	no	no	no
2015-2016	1438	boy	24.8684	winter	no	yes	yes	no	no	yes	19A
2015-2016	1439	girl	24.7039	winter	no	yes	no	no	no	yes	23B
2015-2016	1440	boy	24.4079	winter	no	yes	no	no	no	yes	10A
2015-2016	1441	boy	24.8355	winter	no	yes	no	no	no	yes	33F
2015-2016	1442	girl	24.7697	winter	no	yes	no	no	yes	yes	NT
2015-2016	1443	girl	24.1118	winter	no	no	no	no	no	no
2015-2016	1444	boy	24.8684	winter	no	no	no	yes	no	no
2015-2016	1445	boy	23.3553	winter	no	yes	yes	no	no	yes	16F
2015-2016	1446	boy	24.5395	winter	no	yes	yes	no	no	yes	23B
2015-2016	1447	boy	24.7368	winter	no	yes	yes	no	no	no
2015-2016	1448	girl	24.4079	winter	no	yes	no	no	no	no
2015-2016	1449	boy	24.1447	winter	no	no	no	no	no	no
2015-2016	1450	girl	23.1908	winter	yes	yes	yes	no	no	yes	3, 16F
2015-2016	1451	boy	23.0921	winter	yes	yes	no	no	no	no
2015-2016	1452	girl	24.2434	winter	yes	yes	no	no	no	no
2015-2016	1453	boy	24.7039	winter	no	no	no	yes	no	no
2015-2016	1454	boy	23.5855	winter	no	no	no	no	no	yes	19F
2015-2016	1455	boy	23.3882	winter	yes	yes	yes	no	no	yes	15C
2015-2016	1456	boy	23.2566	winter	no	no	no	no	3	yes	19A
2015-2016	1457	boy	24.3092	winter	no	yes	yes	no	no	no
2015-2016	1458	girl	23.2566	winter	yes	no	yes	no	no	no
2015-2016	1459	girl	23.6513	winter	no	yes	no	no	no	no
2015-2016	1460	girl	23.2895	winter	yes	no	no	no	no	no
2015-2016	1461	girl	24.5066	winter	yes	no	no	no	no	no
2015-2016	1462	boy	23.9803	winter	no	no	no	no	no	yes	35B
2015-2016	1463	boy	23.8487	winter	yes	no	no	no	no	no
2015-2016	1464	boy	23.5526	winter	yes	no	no	no	no	yes	23B
2015-2016	1465	girl	23.3882	winter	no	no	no	no	no	no
2015-2016	1466	girl	24.1447	winter	yes	yes	yes	no	no	yes	23A
2015-2016	1467	boy	23.7171	winter	yes	yes	yes	no	no	no
2015-2016	1468	boy	23.6513	winter	no	yes	no	no	no	no
2015-2016	1469	girl	24.6711	winter	yes	yes	yes	no	no	no
2015-2016	1470	boy	24.0461	winter	yes	yes	yes	no	no	yes	6C
2015-2016	1471	girl	23.1579	winter	yes	yes	no	no	no	no
2015-2016	1472	boy	24.6711	winter	yes	yes	no	no	no	no
2015-2016	1473	boy	24.6711	winter	yes	yes	no	no	no	no
2015-2016	1474	boy	23.5197	winter	no	no	no	no	no	no
2015-2016	1475	boy	23.8487	winter	yes	no	no	no	no	no
2015-2016	1476	boy	23.1908	winter	no	no	no	no	no	yes	6C
2015-2016	1477	girl	24.2434	winter	yes	yes	no	no	no	no
2015-2016	1478	boy	24.7039	winter	no	yes	no	no	no	yes	24F
2015-2016	1479	girl	24.6711	winter	yes	yes	no	no	no	yes	10B
2015-2016	1480	boy	24.7039	winter	no	yes	no	no	no	no
2015-2016	1481	boy	24.3421	winter	yes	no	no	no	no	no
2015-2016	1482	boy	23.9803	winter	yes	yes	no	no	no	yes	23B
2015-2016	1483	boy	24.0789	winter	yes	yes	no	no	yes	yes	6C
2015-2016	1484	girl	24.2105	winter	no	yes	no	no	no	no
2015-2016	1485	girl	23.8158	winter	yes	yes	no	no	yes	no
2015-2016	1486	girl	24.3421	winter	yes	no	no	no	no	yes	19F
2015-2016	1487	girl	24.3092	winter	yes	yes	no	no	no	yes	11A
2015-2016	1488	boy	24.4737	winter	yes	yes	no	no	no	no
2015-2016	1489	boy	23.8816	winter	yes	yes	no	no	no	no
2015-2016	1490	girl	24.2434	winter	yes	yes	no	no	no	no
2015-2016	1491	boy	23.5526	winter	yes	yes	no	no	no	no
2015-2016	1492	boy	23.2895	winter	yes	yes	no	no	no	yes	24F
2015-2016	1493	girl	23.9474	winter	yes	yes	no	no	no	yes	6C
2015-2016	1494	girl	23.2895	winter	no	no	no	no	no	no
2015-2016	1495	girl	23.9803	winter	yes	yes	no	no	no	yes	11A
2015-2016	1496	girl	23.7171	winter	yes	yes	no	no	no	yes	19A
2015-2016	1497	girl	23.1579	winter	yes	yes	no	no	no	no
2015-2016	1498	boy	23.1579	winter	yes	yes	no	no	no	no
2015-2016	1499	girl	23.2895	winter	no	yes	no	no	no	no
2015-2016	1500	boy	23.4868	winter	yes	yes	no	no	no	no
2015-2016	1501	boy	23.6513	winter	yes	yes	yes	no	no	no
2015-2016	1502	boy	23.7171	winter	yes	yes	no	no	no	yes	15A
2015-2016	1503	girl	23.8158	winter	no	yes	no	no	no	no
2015-2016	1504	boy	24.5066	winter	yes	no	no	no	no	no
2015-2016	1505	boy	23.3553	winter	yes	yes	no	no	no	no
2015-2016	1506	girl	23.3553	winter	yes	yes	no	no	no	no
2015-2016	1507	boy	24.8355	winter	yes	yes	no	no	no	yes	23B
2015-2016	1508	girl	24.0132	winter	no	yes	no	no	no	yes	19A
2015-2016	1509	boy	24.8355	winter	no	yes	no	no	yes	no
2015-2016	1510	boy	24.4079	winter	yes	yes	no	no	no	no
2015-2016	1511	boy	24.9671	winter	no	no	yes	no	no	no
2015-2016	1512	girl	24.4408	winter	yes	yes	yes	no	yes	no
2015-2016	1513	girl	23.3224	winter	no	no	no	no	no	no
2015-2016	1514	girl	24.4079	winter	yes	no	yes	no	no	yes	23B
2015-2016	1515	boy	24.0789	winter	no	no	no	no	no	no
2015-2016	1516	girl	23.4868	winter	yes	yes	no	no	no	yes	23A
2015-2016	1517	girl	23.4868	winter	yes	yes	no	no	no	no
2015-2016	1518	girl	24.7039	winter	yes	yes	yes	no	no	yes	NT
2015-2016	1519	boy	23.3882	winter	yes	yes	no	no	no	no
2015-2016	1520	girl	23.6842	winter	yes	yes	no	no	no	no
2015-2016	1521	boy	24.7697	winter	yes	yes	yes	no	no	yes	15B
2015-2016	1522	boy	24.7697	winter	yes	yes	no	no	no	no
2015-2016	1523	girl	24.3421	winter	yes	no	no	no	no	no
2015-2016	1524	girl	23.8487	winter	yes	no	yes	yes	no	no
2015-2016	1525	boy	23.3882	winter	yes	yes	no	no	no	yes	6A
2015-2016	1526	girl	23.4868	winter	no	no	no	no	no	no
2015-2016	1527	girl	24.8355	winter	yes	yes	no	no	no	yes	15B
2015-2016	1528	girl	23.75	winter	no	yes	yes	no	no	no
2015-2016	1529	boy	24.5395	winter	yes	yes	no	no	no	yes	23A
2015-2016	1530	boy	24.3092	winter	yes	yes	no	no	no	yes	NT
2015-2016	1531	girl	23.5855	winter	no	yes	no	no	no	yes	35F
2015-2016	1532	girl	24.3092	winter	yes	no	no	no	no	no
2015-2016	1533	girl	24.6711	winter	yes	yes	yes	no	no	yes	21
2015-2016	1534	boy	23.75	winter	yes	yes	yes	no	no	yes	19A
2015-2016	1535	girl	24.3421	winter	no	yes	no	no	no	yes	23A
2015-2016	1536	girl	24.4079	winter	yes	no	yes	no	no	yes	19A
2015-2016	1537	girl	24.6053	winter	yes	no	no	no	no	yes	23B
2015-2016	1538	girl	24.5066	winter	yes	yes	yes	no	no	yes	17F
2015-2016	1539	boy	24.3421	winter	yes	yes	yes	no	no	yes	6C
2015-2016	1540	girl	24.4079	winter	yes	no	yes	no	no	yes	23B
2015-2016	1541	girl	24.2105	winter	yes	yes	no	no	no	no
2015-2016	1542	boy	24.2105	winter	yes	yes	no	no	no	no
2015-2016	1543	girl	23.8158	winter	no	yes	yes	no	no	yes	23A
2015-2016	1544	girl	24.4408	winter	no	yes	yes	no	no	yes	11A
2015-2016	1545	boy	24.5395	winter	yes	yes	yes	no	yes	no
2015-2016	1546	girl	24.4737	winter	no	yes	no	no	no	yes	15A
2015-2016	1547	boy	23.5855	winter	yes	yes	yes	no	no	yes	15B
2015-2016	1548	boy	24.7697	winter	yes	yes	no	no	no	no
2015-2016	1549	boy	24.8684	winter	yes	no	yes	no	no	no
2015-2016	1550	girl	23.8816	winter	yes	yes	yes	no	no	no
2015-2016	1551	girl	24.6053	winter	no	yes	no	no	no	yes	19A
2015-2016	1552	boy	24.8026	winter	no	no	no	no	no	no
2015-2016	1553	boy	23.9474	winter	yes	yes	yes	no	no	no
2015-2016	1554	boy	23.2895	winter	yes	yes	yes	no	no	yes	6C
2015-2016	1555	boy	23.7171	winter	yes	no	yes	no	no	yes	35F
2015-2016	1556	boy	23.4539	winter	no	no	no	yes	no	yes	6C
2015-2016	1557	girl	23.5855	winter	no	yes	yes	no	no	yes	6C
2015-2016	1558	girl	23.8158	winter	no	no	no	no	no	no
2015-2016	1559	girl	24.2105	winter	yes	no	no	no	no	yes	15C
2015-2016	1560	boy	23.9474	winter	no	yes	yes	no	no	yes	6C
2015-2016	1561	girl	24.5395	winter	no	yes	no	no	no	no
2015-2016	1562	boy	24.0461	winter	yes	no	no	no	no	no
2015-2016	1563	girl	24.1447	winter	yes	yes	no	no	no	no
2015-2016	1564	girl	23.4211	winter	yes	yes	yes	no	no	yes	22F
2015-2016	1565	boy	24.1118	winter	no	no	no	no	no	no
2015-2016	1566	boy	24.375	winter	yes	no	yes	no	yes	no
2015-2016	1567	boy	23.9474	winter	no	yes	yes	no	yes	no
2015-2016	1568	boy	23.9803	winter	no	no	no	yes	no	no
2015-2016	1569	girl	24.0461	winter	yes	yes	no	no	no	yes	3
2015-2016	1570	girl	24.0461	winter	yes	yes	yes	no	no	yes	10A
2015-2016	1571	boy	24.7697	winter	yes	yes	no	no	no	yes	23B
2015-2016	1572	girl	24.375	winter	no	yes	no	no	no	yes	22F
2015-2016	1573	girl	24.7368	winter	no	yes	no	no	no	yes	23B
2015-2016	1574	boy	24.9342	winter	yes	yes	yes	no	no	yes	19F
2015-2016	1575	boy	24.0461	winter	yes	no	no	no	no	no
2015-2016	1576	boy	24.0461	winter	no	yes	yes	no	no	no
2015-2016	1577	girl	23.8487	winter	yes	no	no	no	no	no
2015-2016	1578	boy	24.7368	winter	no	no	no	no	no	no
2015-2016	1579	boy	24.5724	winter	yes	yes	yes	no	no	yes	9N
2015-2016	1580	boy	24.5395	winter	yes	yes	no	no	no	yes	15B
2015-2016	1581	girl	24.3421	winter	no	yes	no	no	no	yes	23B
2015-2016	1582	boy	24.2105	winter	no	no	no	yes	no	no
2015-2016	1583	girl	24.2434	winter	yes	yes	no	no	3	no
2015-2016	1584	boy	24.7368	winter	yes	yes	yes	no	no	no
2015-2016	1585	girl	24.6382	winter	yes	yes	no	no	no	yes	19A
2015-2016	1586	girl	24.5066	winter	no	yes	yes	no	no	yes	6C
2015-2016	1587	boy	24.6711	winter	yes	yes	no	no	no	yes	23A
2015-2016	1588	girl	24.2763	winter	yes	yes	yes	no	no	yes	10B
2015-2016	1589	girl	24.7368	winter	yes	no	no	no	no	yes	16F
2015-2016	1590	boy	23.9803	winter	yes	yes	yes	no	no	yes	7F
2015-2016	1591	girl	23.9803	winter	yes	yes	no	no	no	no
2015-2016	1592	girl	23.4211	winter	yes	no	yes	no	no	yes	19A
2015-2016	1593	boy	24.1776	winter	no	no	no	no	no	yes	15C
2015-2016	1594	girl	24.1118	winter	yes	no	no	no	no	no
2015-2016	1595	boy	23.6513	winter	no	yes	no	no	no	no
2015-2016	1596	boy	23.9145	winter	yes	yes	no	no	no	yes	24F
2015-2016	1597	boy	24.2763	winter	yes	yes	no	no	no	yes	21
2015-2016	1598	girl	24.9013	winter	no	yes	no	no	no	yes	23B
2015-2016	1599	boy	24.8355	winter	yes	yes	yes	no	no	yes	15F
2015-2016	1600	girl	24.4408	winter	yes	yes	no	no	no	no
2015-2016	1601	girl	24.6053	winter	yes	yes	no	no	no	yes	15B
2015-2016	1602	girl	24.6382	winter	no	yes	yes	no	no	yes	10A
2015-2016	1603	boy	23.5855	winter	yes	yes	yes	no	no	yes	23B
2015-2016	1604	girl	24.6053	winter	yes	yes	yes	no	no	yes	23A
2015-2016	1605	boy	24.5066	winter	yes	yes	yes	no	no	yes	23B
2015-2016	1606	girl	24.2763	winter	yes	yes	yes	no	no	yes	23B
2015-2016	1607	boy	23.8816	winter	yes	yes	yes	no	no	no
2015-2016	1608	girl	24.2105	winter	no	no	no	no	no	yes	35B
2015-2016	1609	boy	24.2434	winter	yes	yes	yes	no	no	yes	17F
2015-2016	1610	boy	23.8816	winter	yes	yes	no	no	no	yes	16F
2015-2016	1611	girl	23.6184	winter	no	yes	no	no	no	yes	6C
2015-2016	1612	boy	23.1579	winter	yes	yes	no	no	no	no
2015-2016	1613	girl	24.2763	winter	yes	yes	no	no	no	yes	15B
2015-2016	1614	boy	24.6711	winter	yes	yes	no	no	no	no
2015-2016	1615	boy	24.5395	winter	yes	yes	no	no	no	no
2015-2016	1616	girl	23.8487	winter	no	yes	no	yes	no	no
2015-2016	1617	girl	24.1447	winter	no	yes	no	no	no	yes	35B
2015-2016	1618	boy	23.75	winter	yes	no	no	no	no	yes	21
2015-2016	1619	girl	24.5066	winter	yes	yes	yes	no	no	no
2015-2016	1620	boy	24.4079	winter	yes	yes	yes	no	no	no
2015-2016	1621	boy	23.6513	winter	yes	no	yes	no	no	yes	11A
2015-2016	1622	boy	24.2763	winter	no	no	no	no	no	no
2015-2016	1623	boy	24.6053	winter	yes	yes	no	no	no	yes	6C
2015-2016	1624	girl	24.4408	winter	yes	yes	yes	no	no	no
2015-2016	1625	boy	24.6053	winter	no	yes	no	no	no	yes	6C
2015-2016	1626	girl	24.6053	winter	yes	yes	no	no	no	yes	11A
2015-2016	1627	boy	24.0789	winter	yes	no	no	no	no	yes	6C
2015-2016	1628	girl	24.5066	winter	yes	yes	yes	no	no	yes	23B
2015-2016	1629	girl	24.4079	winter	yes	no	no	no	no	no
2015-2016	1630	girl	24.5066	winter	yes	yes	yes	no	no	yes	23B
2015-2016	1631	girl	24.6711	winter	no	yes	no	no	no	yes	15B
2015-2016	1632	boy	24.8684	winter	yes	yes	no	no	no	no
2015-2016	1633	boy	24.1776	winter	yes	no	no	no	no	yes	15A
2015-2016	1634	girl	24.8026	winter	yes	yes	no	no	no	yes	15B
2015-2016	1635	girl	23.2237	winter	yes	yes	yes	no	no	yes	15C
2015-2016	1636	girl	24.5066	winter	yes	yes	yes	no	no	yes	19A
2015-2016	1637	boy	23.9474	winter	yes	yes	no	no	yes	no
2015-2016	1638	girl	23.8816	winter	yes	yes	no	no	no	no
2015-2016	1639	boy	23.5197	winter	no	yes	no	no	no	no
2015-2016	1640	girl	23.8158	winter	yes	yes	yes	no	no	no
