# Supplementary material for: Increased carriage of non-vaccine serotypes with low invasive disease potential four years after switching to the 10-valent pneumococcal conjugate vaccine in The Netherlands
Source: PLoS One. 2018 Mar 30;13(3):e0194823. doi: 10.1371/journal.pone.0194823 (PMC5877862; doi:10.1371/journal.pone.0194823)
Supplement: S2 File — This is the excel file with raw IPD data. (XLSX) [file pone.0194823.s002.xlsx]

## Sheet: Sentinal Surveillance Data
IPD <5 year in sentinel surveillance					IPD >65 year in sentinel surveillance
Period	Serotype	Number	Percentage		Period	Serotype	Number	Percentage
June 2004-May 2006	1	4	4		June 2004-May 2006	1	25	3.5
	10A	1	1			10A	10	1.4
	14	28	28			11A	10	1.4
	15B	2	2			12F	8	1.1
	15C		0			14	113	15.8
	17F	1	1			15A	1	0.1
	18C	6	6			15B	2	0.3
	19A	5	5			16F	6	0.8
	19F	4	4			17F	3	0.4
	22F		0			18C	10	1.4
	23A	1	1			19A	25	3.5
	23B		0			19F	27	3.8
	23F	4	4			20	3	0.4
	24F		0			21	1	0.1
	29		0			22A	4	0.6
	3	1	1			22F	14	2
	33F	1	1			23A	5	0.7
	35B		0			23F	51	7.1
	35F		0			24F	3	0.4
	38		0			3	42	5.9
	4	2	2			31	4	0.6
	6A	5	5			33F	6	0.8
	6B	16	16			34	1	0.1
	6C		0			35B	2	0.3
	7F	8	8			35F	2	0.3
	8	2	2			38	5	0.7
	9N	1	1			4	65	9.1
	9V	8	8			5	3	0.4
	Total	100	100			6A	17	2.4
June 2006-May 2008	1	9	13.4328			6B	21	2.9
	10A	2	2.98507			6C	6	0.8
	14	9	13.4328			7F	87	12.1
	15A	1	1.49254			8	55	7.7
	15B		0			9N	23	3.2
	16F	2	2.98507			9V	57	7.9
	18C	7	10.4478			Total	717	100
	19A	2	2.98507		June 2006-May 2008	1	40	5.5
	19F	2	2.98507			10A	8	1.1
	21		0			11A	14	1.9
	22F	1	1.49254			12F	5	0.7
	23A	1	1.49254			14	107	14.7
	23B		0			15A	1	0.1
	23F	5	7.46269			15B	5	0.7
	24F		0			15C	1	0.1
	27		0			16F	8	1.1
	3	2	2.98507			17F	2	0.3
	33F	2	2.98507			18B	1	0.1
	38	1	1.49254			18C	16	2.2
	4	1	1.49254			19A	38	5.2
	5	1	1.49254			19F	15	2.1
	6A	2	2.98507			20	3	0.4
	6B	4	5.97015			22A	2	0.3
	7F	8	11.9403			22F	29	4
	8		0			23A	4	0.5
	9N	1	1.49254			23B	5	0.7
	9V	4	5.97015			23F	40	5.5
	Total	67	100			24F	2	0.3
June 2008-May 2010	1	3	8.10811			25A	1	0.1
	10A	6	16.2162			27	1	0.1
	11A		0			3	41	5.6
	12F		0			31	4	0.5
	14		0			33F	10	1.4
	15B	1	2.7027			34	1	0.1
	15C		0			35F	5	0.7
	17F		0			37	1	0.1
	18C	1	2.7027			38	5	0.7
	19A	6	16.2162			4	56	7.7
	19F	1	2.7027			6A	14	1.9
	22F	3	8.10811			6B	44	6
	23A		0			6C	2	0.3
	23B	1	2.7027			7F	67	9.2
	23F		0			8	62	8.5
	24F		0			9N	13	1.8
	27	1	2.7027			9V	57	7.8
	3	2	5.40541			Total	730	100
	33F	1	2.7027		June 2008-May 2010	1	36	5.6
	34		0			10A	14	2.2
	35F	1	2.7027			11A	12	1.9
	38		0			12F	9	1.4
	5		0			14	34	5.3
	6A		0			15B	3	0.5
	6B		0			15C	3	0.5
	7F	7	18.9189			16F	16	2.5
	8	2	5.40541			17F	3	0.5
	9V	1	2.7027			18A	1	0.2
	Total	37	100			18C	16	2.5
June 2010-May 2012	1	6	16.6667			19A	48	7.4
	10A	2	5.55556			19F	12	1.9
	11A		0			20	5	0.8
	12F		0			22A	2	0.3
	15A	2	5.55556			22F	34	5.3
	15B	1	2.77778			23A	10	1.5
	15C		0			23B	9	1.4
	16F	3	8.33333			23F	19	2.9
	17F	2	5.55556			24F	5	0.8
	18C	1	2.77778			3	50	7.7
	19A	4	11.1111			31	3	0.5
	19F		0			33F	12	1.9
	21		0			35B	2	0.3
	22F	1	2.77778			35F	5	0.8
	23A		0			37	1	0.2
	24B	1	2.77778			38	5	0.8
	24F	1	2.77778			4	29	4.5
	27	2	5.55556			5	4	0.6
	3	1	2.77778			6A	19	2.9
	33F		0			6B	20	3.1
	35F	1	2.77778			6C	11	1.7
	5		0			7F	82	12.7
	6A		0			8	56	8.7
	6B		0			9N	21	3.2
	6C		0			9V	36	5.6
	7F	6	16.6667			Total	647	100
	8	2	5.55556		June 2010-May 2012	1	27	4
	9N		0			10A	10	1.5
	Total	36	100			11A	14	2.1
June 2012-May 2014	1	2	10			12F	34	5.1
	10A	3	15			14	18	2.7
	11A		0			15A	4	0.6
	12F		0			15B	5	0.7
	15B		0			16F	10	1.5
	15C	2	10			17F	8	1.2
	16F		0			18B	1	0.1
	17F	1	5			18C	5	0.7
	18C	1	5			19A	82	12.2
	19A	1	5			19F	9	1.3
	19F		0			20	4	0.6
	22F	1	5			22A	1	0.1
	23A		0			22F	53	7.9
	23B	2	10			23A	8	1.2
	24B		0			23B	6	0.9
	24F	1	5			23F	7	1
	27		0			24F	2	0.3
	3	2	10			3	64	9.6
	33F		0			31	6	0.9
	35B		0			33F	20	3
	38		0			34	1	0.1
	4	1	5			35B	3	0.4
	5		0			35F	9	1.3
	6C		0			38	1	0.1
	7F	2	10			4	25	3.7
	8		0			5	6	0.9
	9N		0			6A	8	1.2
	9V	1	5			6B	4	0.6
	Total	20	100			6C	12	1.8
June 2014-May 2016	1	1	3.7037			7F	85	12.7
	10A	1	3.7037			8	87	13
	10B	1	3.7037			9N	22	3.3
	11A		0			9V	9	1.3
	12F		0			Total	670	100
	14	1	3.7037		June 2012-May 2014	1	33	4.8
	15A		0			10A	11	1.6
	15B		0			11A	21	3
	15C		0			12F	29	4.2
	16F	1	3.7037			14	5	0.7
	19A	4	14.8148			15A	18	2.6
	19F	1	3.7037			15B	6	0.9
	22F	1	3.7037			15C	4	0.6
	23A	1	3.7037			16F	7	1
	23B	1	3.7037			17F	7	1
	23F	1	3.7037			18B	1	0.1
	24		0			18C	9	1.3
	24F	1	3.7037			19A	77	11.1
	27	2	7.40741			19F	7	1
	3	3	11.1111			20	5	0.7
	31		0			22A	1	0.1
	33F	2	7.40741			22F	52	7.5
	34	1	3.7037			23A	9	1.3
	35F		0			23B	12	1.7
	38		0			23F	3	0.4
	6C	2	7.40741			24F	7	1
	7F		0			27	1	0.1
	8	2	7.40741			3	50	7.2
	Total	27	100			31	6	0.9
						33F	22	3.2
						34	1	0.1
						35B	7	1
						35F	6	0.9
						37	1	0.1
						38	2	0.3
						4	11	1.6
						40	1	0.1
						5	3	0.4
						6A	6	0.9
						6B	5	0.7
						6C	16	2.3
						7F	70	10.1
						8	131	18.9
						9N	27	3.9
						9V	4	0.6
						Total	694	100
					June 2014-May 2016	1	25	3.3
						10A	19	2.5
						11A	10	1.3
						12F	30	3.9
						14	10	1.3
						15A	27	3.5
						15B	7	0.9
						15C	4	0.5
						15F	1	0.1
						16F	7	0.9
						17F	9	1.2
						18C	3	0.4
						18F	1	0.1
						19A	91	11.9
						19F	11	1.4
						20	2	0.3
						21	1	0.1
						22F	43	5.6
						23A	14	1.8
						23B	14	1.8
						23F	1	0.1
						24F	6	0.8
						25F	1	0.1
						27	1	0.1
						3	59	7.7
						31	5	0.7
						33F	27	3.5
						35B	12	1.6
						35F	12	1.6
						37	2	0.3
						38	2	0.3
						4	9	1.2
						5	1	0.1
						6A	2	0.3
						6B	2	0.3
						6C	24	3.1
						7F	57	7.4
						8	170	22.2
						9A	2	0.3
						9N	37	4.8
						9V	5	0.7
						Total	766	100

## Sheet: Nationwide Surveillance Data
IPD <5 year in nationwide surveillance
Period	Serotype	Number	Percentage
June 2008-May 2016	1	38	5.40541
	10A	44	6.25889
	10B	2	0.284495
	11A	8	1.13798
	12F	10	1.42248
	14	60	8.53485
	15A	6	0.853485
	15B	11	1.56472
	15C	12	1.70697
	16F	8	1.13798
	17F	7	0.995733
	18C	31	4.40967
	19A	89	12.66
	19F	28	3.98293
	21	1	0.142248
	22F	16	2.27596
	23A	8	1.13798
	23B	14	1.99147
	23F	18	2.56046
	24B	2	0.284495
	24F	16	2.27596
	29	1	0.142248
	3	26	3.69844
	33F	29	4.12518
	35B	2	0.284495
	35F	7	0.995733
	38	4	0.56899
	4	9	1.28023
	6A	12	1.70697
	6B	39	5.54765
	6C	10	1.42248
	7F	69	9.81508
	8	27	3.84068
	9N	4	0.56899
	9V	17	2.41821
	NT	0	0
	5	5	0.711238
	27	9	1.28023
	34	2	0.284495
	36	0	0
	42	0	0
	31	2	0.284495
	33A	0	0
	37	0	0
	Total	703	100
